# Supplementary material for: The biochemical effects of carotenoids in orange carrots on the colonic proteome in a mouse model of diet-induced obesity
Source: Front Nutr. 2024 Nov 11;11:1492380. doi: 10.3389/fnut.2024.1492380 (PMC11587903; doi:10.3389/fnut.2024.1492380)
Supplement: Supplementary file 2 [file Table_1.XLSX]

## Sheet: Proteins
Checked	Protein FDR Confidence: Combined	Master	Protein Group IDs	Accession	Description	Exp. q-value: Combined	Contaminant	Sum PEP Score	Coverage [%]	# Peptides	# PSMs	# Protein Unique Peptides	# Unique Peptides	# AAs	MW [kDa]	calc. pI	Score Sequest HT: A Sequest HT	Biological Process	Cellular Component	Molecular Function	Entrez Gene ID	Gene Symbol	Gene ID	Ensembl Gene ID	Reactome Pathway Accessions	Reactome Pathway Accessions (All)	Reactome Pathways	WikiPathway Accessions	WikiPathways	# Protein Annotation Groups	# Protein Pathway Groups	# Razor Peptides	Abundance Ratio: (high-fat-diet-orange-carrots) / (high-fat-diet)	Abundance Ratio: (high-fat-diet-white-carrots) / (high-fat-diet)	Abundance Ratio: (low-fat-diet) / (high-fat-diet)	Abundance Ratio: (high-fat-diet-orange-carrots) / (high-fat-diet-white-carrots)	Abundance Ratio (log2): (high-fat-diet-orange-carrots) / (high-fat-diet)	Abundance Ratio (log2): (high-fat-diet-white-carrots) / (high-fat-diet)	Abundance Ratio (log2): (low-fat-diet) / (high-fat-diet)	Abundance Ratio (log2): (high-fat-diet-orange-carrots) / (high-fat-diet-white-carrots)	Abundance Ratio P-Value: (high-fat-diet-orange-carrots) / (high-fat-diet)	Abundance Ratio P-Value: (high-fat-diet-white-carrots) / (high-fat-diet)	Abundance Ratio P-Value: (low-fat-diet) / (high-fat-diet)	Abundance Ratio P-Value: (high-fat-diet-orange-carrots) / (high-fat-diet-white-carrots)	Abundance Ratio Adj. P-Value: (high-fat-diet-orange-carrots) / (high-fat-diet)	Abundance Ratio Adj. P-Value: (high-fat-diet-white-carrots) / (high-fat-diet)	Abundance Ratio Adj. P-Value: (low-fat-diet) / (high-fat-diet)	Abundance Ratio Adj. P-Value: (high-fat-diet-orange-carrots) / (high-fat-diet-white-carrots)	Abundances (Grouped): high-fat-diet
FALSE	High	Master Protein	1756	A0A2R8VHF9	submitted name: Myosin, heavy polypeptide 11, smooth muscle [OS=Mus musculus]	0	FALSE	229.672	33	68	75	0	49	1938	223.2	5.5	208.34		cytoskeleton	cytoskeletal activity;other molecular function	17880	Myh11	A0A2R8VHF9	ENSMUSG00000018830						37	0	19	1.038	1.021	1.07	1.016	0.05	0.03	0.1	0.02	0.942922	0.640615	0.75981	0.917203	1	1	1	1	92.5
FALSE	High	Master Protein	4239	Q8BTM8	Filamin-A [OS=Mus musculus]	0	FALSE	223.591	23	52	56	0	44	2647	281	6.04	174.32	cell cycle OR cell proliferation;cell organization and biogenesis;protein metabolism;RNA metabolism OR transcription;other metabolic processes;stress response;transport;developmental processes;signal transduction;other biological processes	plasma membrane;other membranes;cytosol;cytoskeleton;ER/Golgi;nucleus;other cell component	signal transduction activity or receptor binding;cytoskeletal activity;other molecular function		Flna	B7FAV0; O54934; Q7TQI1; Q8BLK1; Q8BTM8; Q8BTN7; Q8VHX5; Q8VHX8; Q99KQ2	ENSMUSG00000031328	R-MMU-114608; R-MMU-5627123; R-MMU-430116; R-MMU-446353	R-MMU-114608; R-MMU-5627123; R-MMU-430116; R-MMU-446353	Platelet degranulation ; RHO GTPases activate PAKs; GP1b-IX-V activation signalling; Cell-extracellular matrix interactions			499	4	8	1.094	1.112	1.147	0.984	0.13	0.15	0.2	-0.02	0.975869	0.776396	0.763752	0.945773	1	1	1	1	88.4
FALSE	High	Master Protein	1115	Q9JHU4	Cytoplasmic dynein 1 heavy chain 1 [OS=Mus musculus]	0	FALSE	164.507	10	34	36	10	33	4644	531.7	6.42	134.25	cell cycle OR cell proliferation;cell organization and biogenesis;transport;other biological processes	cytoskeleton;nucleus;other cell component	cytoskeletal activity;other molecular function	13424	Dync1h1	E9QM71; mmu:13424; Q9JHU4	ENSMUSG00000018707	R-MMU-2132295; R-MMU-6798695; R-MMU-6807878; R-MMU-2467813; R-MMU-5620912; R-MMU-141444; R-MMU-2500257; R-MMU-2565942; R-MMU-380259; R-MMU-380270; R-MMU-380320; R-MMU-5663220; R-MMU-8854518; R-MMU-9648025; R-MMU-3371497; R-MMU-6811436; R-MMU-9646399	R-MMU-2132295; R-MMU-6798695; R-MMU-6807878; R-MMU-2467813; R-MMU-5620912; R-MMU-141444; R-MMU-2500257; R-MMU-2565942; R-MMU-380259; R-MMU-380270; R-MMU-380284; R-MMU-380320; R-MMU-5663220; R-MMU-68877; R-MMU-8854518; R-MMU-9648025; R-MMU-3371497; R-MMU-6811436; R-MMU-9646399	MHC class II antigen presentation; Neutrophil degranulation; COPI-mediated anterograde transport; Separation of Sister Chromatids; Anchoring of the basal body to the plasma membrane; Amplification of signal from unattached kinetochores via a MAD2 inhibitory signal; Resolution of Sister Chromatid Cohesion; Regulation of PLK1 Activity at G2/M Transition; Loss of Nlp from mitotic centrosomes; Recrui…			170	19	1	1.035	1.039	1.098	0.996	0.05	0.06	0.13	-0.01	0.309847	0.175464	0.00546186	0.97932	0.961745	0.516764	0.783222	1	91.2
FALSE	High	Master Protein	2592	Q3UHT6	Fatty acid synthase [OS=Mus musculus]	0	FALSE	162.003	18	28	30	0	28	2504	272.2	6.58	128.96	other metabolic processes		other molecular function		Fasn	Q3UHT6							77	0	0	1.15	1.221	1.141	0.941	0.2	0.29	0.19	-0.09	0.00375547	0.000849001	0.0168192	0.80452	0.218064	0.0791807	0.784403	1	87.8
FALSE	High	Master Protein	3386	E9Q9C6	submitted name: Fc fragment of IgG binding protein [OS=Mus musculus]	0	FALSE	143.696	14	26	30	1	22	2583	275.1	5.03	114.41		non-structural extracellular;extracellular matrix		215384	Fcgbp	E9Q9C6; mmu:215384	ENSMUSG00000047730						11	0	4	1.821	1.038	1.343	1.754	0.86	0.05	0.43	0.81	0.075689	0.999958	0.731725	0.0697803	0.555508	1	1	1	75.1
FALSE	High	Master Protein	3481	Q80TM2	submitted name: MKIAA1027 protein [OS=Mus musculus]	0	FALSE	135.869	17	36	37	0	28	2564	272	6.27	114.53	cell adhesion;cell organization and biogenesis	cytoskeleton;other cell component	cytoskeletal activity	21894	Tln1	mmu:21894; Q80TM2					WP6; WP85	Integrin-mediated cell adhesion; Focal adhesion	39	2	8	0.933	1.004	1.062	0.93	-0.1	0.01	0.09	-0.1	0.262032	0.999556	0.583658	0.224647	0.900748	1	1	1	95.3
FALSE	High	Master Protein	4410	A2AN08	E3 ubiquitin-protein ligase UBR4 [OS=Mus musculus]	0	FALSE	132.627	8	27	27	0	27	5180	571.9	6.06	94.63	protein metabolism;other metabolic processes;other biological processes	other membranes;cytosol;cytoskeleton;nucleus	other molecular function	69116	Ubr4	A2AN07; A2AN08; A2AN09; A2AN10; A2AN11; mmu:69116; Q52KI4; Q6PB49; Q6PFC7; Q80Y11; Q8BGB9; Q8C3E8; Q8C4W5; Q8C8X7; Q8CGE0; Q8CHF3	ENSMUSG00000066036	R-MMU-6798695; R-MMU-983168	R-MMU-6798695; R-MMU-983168	Neutrophil degranulation; Antigen processing: Ubiquitination & Proteasome degradation			92	2	0	0.958	1.049	1.026	0.913	-0.06	0.07	0.04	-0.13	0.978898	0.305097	0.57269	0.171689	1	0.702286	1	1	96.5
FALSE	High	Master Protein	3188	P60710	Actin, cytoplasmic 1 [OS=Mus musculus]	0	FALSE	113.992	72	20	28	0	8	375	41.7	5.48	102.3	cell organization and biogenesis;developmental processes;other biological processes	plasma membrane;other membranes;cytosol;cytoskeleton;nucleus;other cell component	cytoskeletal activity;other molecular function	11461	Actb	mmu:11461; P02570; P60710; P70514; P99021; Q11211; Q3TI89; Q3TVP6; Q64316; Q6ZWM3	ENSMUSG00000029580	R-MMU-2029482; R-MMU-445095; R-MMU-5696394; R-MMU-5674135; R-MMU-5663220; R-MMU-437239; R-MMU-5626467; R-MMU-8856828; R-MMU-3928662; R-MMU-5689603; R-MMU-5250924; R-MMU-418990; R-MMU-9035034; R-MMU-196025; R-MMU-4420097; R-MMU-446353; R-MMU-5663213	R-MMU-2029482; R-MMU-445095; R-MMU-5696394; R-MMU-5674135; R-MMU-5663220; R-MMU-437239; R-MMU-5626467; R-MMU-8856828; R-MMU-3928662; R-MMU-5689603; R-MMU-5250924; R-MMU-418990; R-MMU-9035034; R-MMU-190873; R-MMU-196025; R-MMU-4420097; R-MMU-446353; R-MMU-5663213	Regulation of actin dynamics for phagocytic cup formation; Interaction between L1 and Ankyrins; DNA Damage Recognition in GG-NER; MAP2K and MAPK activation; RHO GTPases Activate Formins; Recycling pathway of L1; RHO GTPases activate IQGAPs; Clathrin-mediated endocytosis; EPHB-mediated forward signaling; UCH proteinases; B-WICH complex positively regulates rRNA expression; Adherens junctions inter…	WP385; WP523; WP85	Myometrial relaxation and contraction pathways; Regulation of actin cytoskeleton; Focal adhesion	372	21	0	1.034	0.965	0.998	1.072	0.05	-0.05	0	0.1	0.930743	0.977574	0.998756	0.754199	1	1	1	1	100.5
FALSE	High	Master Protein	1400	Q3UJ36	ACTH protein [OS=Mus musculus]	0	FALSE	111.372	79	20	26	1	1	376	41.9	5.48	99.04	other biological processes	other cell component		11468	Actg2	mmu:11468; Q3UJ36							48	0	0	1.425	2.866	0.884	0.497	0.51	1.52	-0.18	-1.01	0.359824	0.0159086	0.892253	0.273309	1	0.192051	1	1	96.4
FALSE	High	Master Protein	1988	Q9CXK3	ACTC protein [OS=Mus musculus]	0	FALSE	106.381	79	21	27	0	2	377	41.9	5.48	96.5	other biological processes	other cell component			Actc1	Q9CXK3							42	0	21	1.063	0.974	0.998	1.091	0.09	-0.04	0	0.13	1	0.885332	0.800817	0.888762	1	1	1	1	101.7
FALSE	High	Master Protein	4310	Q8VHX6	Filamin-C [OS=Mus musculus]	0	FALSE	104.073	12	30	31	0	22	2726	290.9	5.95	89.96	cell organization and biogenesis;other biological processes	plasma membrane;other membranes;cytosol;cytoskeleton;other cell component	cytoskeletal activity;other molecular function	68794	Flnc	B2RY80; B9EKT2; mmu:68794; Q6PAI6; Q8VHX6; Q9JJ38	ENSMUSG00000068699	R-MMU-446353	R-MMU-446353	Cell-extracellular matrix interactions			66	1	1	1.079	1.149	1.108	0.939	0.11	0.2	0.15	-0.09	0.991053	0.382059	0.861552	0.53688	1	0.792165	1	1	91.5
FALSE	High	Master Protein	510	Q9JKF1	Ras GTPase-activating-like protein IQGAP1 [OS=Mus musculus]	0	FALSE	103.802	15	22	24	0	18	1657	188.6	6.48	86.06	cell cycle OR cell proliferation;cell organization and biogenesis;developmental processes;signal transduction;other biological processes	plasma membrane;other membranes;cytoskeleton;nucleus;other cell component	enzyme regulator activity;cytoskeletal activity;other molecular function	29875	Iqgap1	G3UW45; mmu:29875; Q9JKF1	ENSMUSG00000030536	R-MMU-6798695; R-MMU-8980692; R-MMU-9013149; R-MMU-5674135; R-MMU-9013406; R-MMU-9013106; R-MMU-5626467; R-MMU-9013420; R-MMU-9013404; R-MMU-9013424; R-MMU-373753	R-MMU-6798695; R-MMU-8980692; R-MMU-9013149; R-MMU-5674135; R-MMU-9013406; R-MMU-9013106; R-MMU-5626467; R-MMU-9013420; R-MMU-9013404; R-MMU-9013424; R-MMU-373753	Neutrophil degranulation; RHOA GTPase cycle; RAC1 GTPase cycle; MAP2K and MAPK activation; RHOQ GTPase cycle; RHOC GTPase cycle; RHO GTPases activate IQGAPs; RHOU GTPase cycle; RAC2 GTPase cycle; RHOV GTPase cycle; Nephrin family interactions	WP298; WP523	G13 signaling pathway; Regulation of actin cytoskeleton	338	13	5	0.995	1.003	1.075	0.992	-0.01	0	0.1	-0.01	0.999985	0.992981	0.183516	0.990018	1	1	1	1	93.1
FALSE	High	Master Protein	4040	Q546G4	submitted name: Serum albumin [OS=Mus musculus]	0	FALSE	101.554	45	25	27	18	25	608	68.6	6.07	95.14	stress response;other biological processes	non-structural extracellular;ER/Golgi;other cell component	nucleic acid binding activity;other molecular function	11657	Alb	mmu:11657; Q546G4							79	0	0	0.873	0.936	0.722	0.933	-0.2	-0.1	-0.47	-0.1	0.537702	0.974641	0.0411178	0.775334	1	1	0.955498	1	133.3
FALSE	High	Master Protein	2706	Q3U122	ACTA protein [OS=Mus musculus]	0	FALSE	98.365	79	20	25	1	1	377	42	5.39	90.4	other biological processes	other cell component			Acta2	Q3U122							42	0	1	0.83	0.933	0.958	0.89	-0.27	-0.1	-0.06	-0.17	0.10467	0.722001	0.966655	0.479147	0.653637	1	1	1	101.5
FALSE	High	Master Protein	1247	Q80U89	submitted name: MKIAA0034 protein [OS=Mus musculus]	0	FALSE	97.21	18	24	25	0	24	1684	192.4	5.6	87.24	transport	plasma membrane;other membranes;ER/Golgi	other molecular function		mKIAA0034	Q80U89							70	0	0	1.028	1.036	1.103	0.992	0.04	0.05	0.14	-0.01	0.774469	0.588279	0.00914696	0.987333	1	0.995128	0.783222	1	91.5
FALSE	High	Master Protein	1911	Q9D7Z6	Calcium-activated chloride channel regulator 1 [OS=Mus musculus]	0	FALSE	96.547	28	24	28	24	24	913	100	6.01	91.97	protein metabolism;stress response;transport	non-structural extracellular;plasma membrane;other membranes;other cell component	transporter activity;other molecular function	23844	Clca1	mmu:23844; O88826; Q8R049; Q9D7Z6	ENSMUSG00000028255	R-MMU-2672351	R-MMU-2672351	Stimuli-sensing channels	WP488	Alpha 6 beta 4 integrin signaling pathway	97	2	0	1.817	0.698	1.456	2.605	0.86	-0.52	0.54	1.38	0.109866	0.636734	0.744198	0.0137974	0.671032	1	1	1	72
FALSE	High	Master Protein	165	Q3UMI7	Tr-type G domain-containing protein [OS=Mus musculus]	0	FALSE	95.143	30	23	28	0	22	858	95.3	6.93	84.87	protein metabolism;other metabolic processes		nucleic acid binding activity;other molecular function		Eef2	Q3UMI7							74	0	1	1.035	1.031	1.068	1.004	0.05	0.04	0.09	0.01	0.999927	0.99576	0.69265	0.998239	1	1	1	1	93.4
FALSE	High	Master Protein	4008	Q8VDD5	Myosin-9 [OS=Mus musculus]	0	FALSE	89.805	13	28	31	6	16	1960	226.2	5.66	86.84	cell adhesion;cell cycle OR cell proliferation;cell organization and biogenesis;protein metabolism;stress response;transport;developmental processes;signal transduction;other biological processes	plasma membrane;other membranes;cytosol;cytoskeleton;nucleus;other cell component	signal transduction activity or receptor binding;cytoskeletal activity;other molecular function	17886	Myh9	mmu:17886; Q3UHT9; Q3UHU4; Q6KAN6; Q811I2; Q8VDD5	ENSMUSG00000022443	R-MMU-2029482; R-MMU-5627123	R-MMU-2029482; R-MMU-5627123	Regulation of actin dynamics for phagocytic cup formation; RHO GTPases activate PAKs	WP2573	Primary focal segmental glomerulosclerosis (FSGS)	434	3	2	0.988	0.971	1.09	1.018	-0.02	-0.04	0.12	0.03	0.989799	0.995169	0.201241	0.999879	1	1	1	1	90.9
FALSE	High	Master Protein	2715	P56480	ATP synthase subunit beta, mitochondrial [OS=Mus musculus]	0	FALSE	87.958	40	14	19	14	14	529	56.3	5.34	63.1	other metabolic processes;transport;developmental processes;other biological processes	plasma membrane;other membranes;mitochondrion;other cell component	signal transduction activity or receptor binding;transporter activity;other molecular function	11947	Atp5f1b	mmu:11947; P56480; Q0QEP4; Q3TFD7; Q3TIP9; Q3TK44; Q3TWD5; Q3TX28; Q3U6U4; Q3U774; Q3UB69; Q3UF69; Q8CI65; Q8VEJ5; Q9CTI7; Q9CWX7	ENSMUSG00000025393	R-MMU-9837999; R-MMU-1268020; R-MMU-163210; R-MMU-8949613	R-MMU-9837999; R-MMU-1268020; R-MMU-163210; R-MMU-8949613	Mitochondrial protein degradation; Mitochondrial protein import; Formation of ATP by chemiosmotic coupling; Cristae formation	WP1248; WP295	Oxidative phosphorylation; Electron transport chain	241	6	0	1.002	0.983	0.929	1.02	0	-0.02	-0.11	0.03	0.905368	0.999739	0.0472079	0.934855	1	1	0.996022	1	107.8
FALSE	High	Master Protein	2086	A0A087WS16	submitted name: Collagen, type VI, alpha 3 [OS=Mus musculus]	0	FALSE	86.383	9	18	21	0	18	2677	288.5	8.53	78.46	cell adhesion	non-structural extracellular;extracellular matrix;plasma membrane;other membranes;other cell component	enzyme regulator activity		Col6a3	A0A087WS16	ENSMUSG00000048126						29	0	0	0.815	0.878	1.015	0.929	-0.29	-0.19	0.02	-0.11	0.116883	0.220686	0.948285	0.976468	0.685158	0.588307	1	1	96.6
FALSE	High	Master Protein	2585	Q80X90	Filamin-B [OS=Mus musculus]	0	FALSE	84.566	9	20	21	11	13	2602	277.7	5.71	70.89	cell organization and biogenesis;stress response;other biological processes	plasma membrane;other membranes;cytosol;cytoskeleton;other cell component	cytoskeletal activity;other molecular function	286940	Flnb	E9QNV9; mmu:286940; Q80X90; Q8VHX4; Q8VHX7; Q99KY3	ENSMUSG00000025278	R-MMU-1169408	R-MMU-1169408	ISG15 antiviral mechanism			105	1	0	1.015	0.942	1.049	1.077	0.02	-0.09	0.07	0.11	0.996292	0.190547	0.413161	0.135935	1	0.540497	1	1	95.2
FALSE	High	Master Protein	2912	E9PZ16	submitted name: Perlecan (heparan sulfate proteoglycan 2) [OS=Mus musculus]	0	FALSE	83.179	7	14	17	0	14	4383	469.5	6.47	57.74	stress response;developmental processes;signal transduction;other biological processes	non-structural extracellular;extracellular matrix	other molecular function	15530	Hspg2	E9PZ16; mmu:15530	ENSMUSG00000028763						73	0	0	0.958	0.966	0.927	0.992	-0.06	-0.05	-0.11	-0.01	0.724581	0.693239	0.845841	0.999936	1	1	1	1	102
FALSE	High	Master Protein	195	Q64727	Vinculin [OS=Mus musculus]	0	FALSE	82.81	20	23	27	20	23	1066	116.6	6	76.27	cell adhesion;cell organization and biogenesis;developmental processes;other biological processes	plasma membrane;other membranes;cytoskeleton;other cell component	cytoskeletal activity;other molecular function	22330	Vcl	mmu:22330; Q64727; Q8BP32; Q8BS46; Q922C5; Q922D9	ENSMUSG00000021823	R-MMU-6798695; R-MMU-114608; R-MMU-5674135; R-MMU-445355	R-MMU-6798695; R-MMU-114608; R-MMU-5674135; R-MMU-445355	Neutrophil degranulation; Platelet degranulation ; MAP2K and MAPK activation; Smooth Muscle Contraction	WP2573; WP373; WP523; WP6; WP85	Primary focal segmental glomerulosclerosis (FSGS); IL-3 signaling pathway; Regulation of actin cytoskeleton; Integrin-mediated cell adhesion; Focal adhesion	158	9	0	0.887	0.944	0.986	0.94	-0.17	-0.08	-0.02	-0.09	0.117729	0.664314	0.996849	0.576767	0.685158	1	1	1	100.2
FALSE	High	Master Protein	3542	Q08189	Protein-glutamine gamma-glutamyltransferase E [OS=Mus musculus]	0	FALSE	81.027	37	19	21	18	19	693	77.3	6.81	76.4	cell organization and biogenesis;protein metabolism;other metabolic processes;developmental processes;other biological processes	plasma membrane;other membranes;other cell component	other molecular function	21818	Tgm3	A1L343; A2ANC3; mmu:21818; Q08189	ENSMUSG00000027401						68	0	0	0.987	0.987	0.723	1	-0.02	-0.02	-0.47	0	0.997837	0.988394	0.280258	0.999009	1	1	1	1	134.4
FALSE	High	Master Protein	1940	Q544B1	Aldehyde dehydrogenase domain-containing protein [OS=Mus musculus]	0	FALSE	80.629	36	13	19	0	12	519	56.5	7.62	83.89	other metabolic processes		other molecular function	11669	Aldh2	mmu:11669; Q544B1					WP33; WP79	Fatty acid omega-oxidation; Tryptophan metabolism	25	2	0	1.071	1.101	0.899	0.973	0.1	0.14	-0.15	-0.04	0.97468	0.637946	0.928272	0.859957	1	1	1	1	104.2
FALSE	High	Master Protein	3172	A0A1S6GWH5	E1 ubiquitin-activating enzyme [OS=Mus musculus]	0	FALSE	76.969	17	13	17	0	13	1118	124.2	5.99	72.31	protein metabolism;other metabolic processes		other molecular function	22201	Uba1	A0A1S6GWH5							43	0	0	1.005	0.976	1.018	1.03	0.01	-0.03	0.03	0.04	0.975477	0.902902	0.862598	0.701517	1	1	1	1	98.3
FALSE	High	Master Protein	1810	Q3V2C6	IF rod domain-containing protein [OS=Mus musculus]	0	FALSE	76.525	48	21	25	0	18	469	53.5	5.27	69.4	cell organization and biogenesis	cytoskeleton			Des	Q3V2C6							22	0	3	1.039	1.081	1.113	0.961	0.06	0.11	0.15	-0.06	0.997382	0.767078	0.899367	0.65933	1	1	1	1	91.3
FALSE	High	Master Protein	3551	Q8R0W0	Epiplakin [OS=Mus musculus]	0	FALSE	76.228	12	13	14	0	13	6548	724.2	6.07	59.78	cell organization and biogenesis;stress response;other biological processes	plasma membrane;other membranes;cytoskeleton;nucleus;other cell component	other molecular function	223650	Eppk1	mmu:223650; Q8R0W0					WP572	EGFR1 signaling pathway	108	1	0	0.894	0.958	1.126	0.933	-0.16	-0.06	0.17	-0.1	0.901712	0.999958	0.184746	0.918782	1	1	1	1	88
FALSE	High	Master Protein	3200	P11679	Keratin, type II cytoskeletal 8 [OS=Mus musculus]	0	FALSE	75.537	47	19	20	10	16	490	54.5	5.82	66.75	cell organization and biogenesis;stress response;developmental processes;signal transduction;other biological processes	plasma membrane;other membranes;cytoskeleton;nucleus;other cell component	other molecular function	16691	Krt8	mmu:16691; P11679; Q3KQK5; Q3TGI1; Q3TJE1; Q3TKY7; Q61463; Q61518; Q61519	ENSMUSG00000049382	R-MMU-6809371	R-MMU-6805567; R-MMU-6809371	Formation of the cornified envelope	WP2573; WP572	Primary focal segmental glomerulosclerosis (FSGS); EGFR1 signaling pathway	136	4	2	0.835	0.857	1.101	0.974	-0.26	-0.22	0.14	-0.04	0.642172	0.736187	0.336391	0.998335	1	1	1	1	83.1
FALSE	High	Master Protein	951	B9EKJ1	submitted name: Spna2 protein [OS=Mus musculus]	0	FALSE	72.826	8	19	21	0	19	2477	285	5.34	58.51	cell organization and biogenesis	cytoskeleton;other cell component	other molecular function	20740	Sptan1	B9EKJ1; mmu:20740					WP571	FAS pathway and stress induction of HSP regulation	62	1	0	0.897	0.914	1.003	0.982	-0.16	-0.13	0	-0.03	0.000844479	0.00613645	0.992852	0.643462	0.159894	0.137155	1	1	100.3
FALSE	High	Master Protein	1241	Q01853	Transitional endoplasmic reticulum ATPase [OS=Mus musculus]	0	FALSE	72.808	24	14	17	0	13	806	89.3	5.26	61.78	cell cycle OR cell proliferation;cell organization and biogenesis;protein metabolism;DNA metabolism;other metabolic processes;stress response;transport;other biological processes	other membranes;cytosol;ER/Golgi;nucleus;other cell component	signal transduction activity or receptor binding;enzyme regulator activity;other molecular function	269523	Vcp	mmu:269523; Q01853; Q3TFH9; Q3TIM2; Q3TXN9; Q6PI18; Q8BSR6; Q8CEG4	ENSMUSG00000028452	R-MMU-6798695; R-MMU-5689896; R-MMU-8951664; R-MMU-9013407; R-MMU-382556; R-MMU-110320; R-MMU-5358346; R-MMU-9755511; R-MMU-3371511; R-MMU-532668; R-MMU-5689877; R-MMU-8876725	R-MMU-6798695; R-MMU-5689896; R-MMU-8951664; R-MMU-9013407; R-MMU-382556; R-MMU-110320; R-MMU-5358346; R-MMU-9755511; R-MMU-3371511; R-MMU-532668; R-MMU-5689877; R-MMU-8876725	Neutrophil degranulation; Ovarian tumor domain proteases; Neddylation; RHOH GTPase cycle; ABC-family proteins mediated transport; Translesion Synthesis by POLH; Hedgehog ligand biogenesis; KEAP1-NFE2L2 pathway; HSF1 activation; N-glycan trimming in the ER and Calnexin/Calreticulin cycle; Josephin domain DUBs; Protein methylation	WP10	IL-9 signaling pathway	396	13	1	0.994	0.943	1.033	1.055	-0.01	-0.09	0.05	0.08	0.963706	0.36015	0.94035	0.616011	1	0.767721	1	1	97.9
FALSE	High	Master Protein	4179	P99024	Tubulin beta-5 chain [OS=Mus musculus]	0	FALSE	72.525	35	15	18	0	2	444	49.6	4.89	66.95	cell cycle OR cell proliferation;cell organization and biogenesis;other biological processes	other membranes;cytosol;cytoskeleton;nucleus;other cell component	signal transduction activity or receptor binding;cytoskeletal activity;other molecular function	22154	Tubb5	B1B178; mmu:22154; P05218; P99024; Q3TFB6; Q3THH9; Q3TIL1; Q3UAV4; Q3UF52; Q8WUC1; Q9CY33	ENSMUSG00000001525	R-MMU-6798695; R-MMU-5620912; R-MMU-2565942; R-MMU-380259; R-MMU-380270; R-MMU-380320; R-MMU-8854518	R-MMU-6798695; R-MMU-5620912; R-MMU-2565942; R-MMU-380259; R-MMU-380270; R-MMU-380284; R-MMU-380320; R-MMU-8854518	Neutrophil degranulation; Anchoring of the basal body to the plasma membrane; Regulation of PLK1 Activity at G2/M Transition; Loss of Nlp from mitotic centrosomes; Recruitment of mitotic centrosome proteins and complexes; Recruitment of NuMA to mitotic centrosomes; AURKA Activation by TPX2			114	8	16	1.035	1.085	1.026	0.954	0.05	0.12	0.04	-0.07	0.665528	0.148136	0.939022	0.658604	1	0.478039	1	1	99.4
FALSE	High	Master Protein	4346	P17563	Methanethiol oxidase [OS=Mus musculus]	0	FALSE	72.078	33	15	18	1	2	472	52.5	6.29	60.36	transport;other biological processes	other membranes;cytosol;nucleus	other molecular function	20341	Selenbp1	mmu:20341; P17563; Q91X87	ENSMUSG00000068874				WP108	Selenium metabolism / selenoproteins	46	1	14	0.938	0.885	0.977	1.059	-0.09	-0.18	-0.03	0.08	0.879367	0.429718	0.999955	0.83878	1	0.846383	1	1	102.3
FALSE	High	Master Protein	1175	Q7TMM9	Tubulin beta-2A chain [OS=Mus musculus]	0	FALSE	71.687	35	14	17	0	1	445	49.9	4.89	65.67	cell cycle OR cell proliferation;cell organization and biogenesis;developmental processes	cytoskeleton;other cell component	cytoskeletal activity;other molecular function	22151	Tubb2a	mmu:22151; Q7TMM9	ENSMUSG00000058672	R-MMU-6811434; R-MMU-983189; R-MMU-2132295; R-MMU-6807878; R-MMU-2467813; R-MMU-9833482; R-MMU-2500257; R-MMU-380320; R-MMU-5663220; R-MMU-9648025; R-MMU-5620924; R-MMU-8955332; R-MMU-190840; R-MMU-3371497; R-MMU-437239; R-MMU-5610787; R-MMU-5626467; R-MMU-6811436; R-MMU-8852276; R-MMU-9646399; R-MMU-9668328	R-MMU-6811434; R-MMU-983189; R-MMU-2132295; R-MMU-6807878; R-MMU-2467813; R-MMU-9833482; R-MMU-2500257; R-MMU-380320; R-MMU-5663220; R-MMU-68877; R-MMU-9648025; R-MMU-5620924; R-MMU-8955332; R-MMU-190840; R-MMU-3371497; R-MMU-437239; R-MMU-5610787; R-MMU-5617833; R-MMU-5626467; R-MMU-6811436; R-MMU-8852276; R-MMU-9646399; R-MMU-9668328	COPI-dependent Golgi-to-ER retrograde traffic; Kinesins; MHC class II antigen presentation; COPI-mediated anterograde transport; Separation of Sister Chromatids; PKR-mediated signaling; Resolution of Sister Chromatid Cohesion; Recruitment of NuMA to mitotic centrosomes; RHO GTPases Activate Formins; EML4 and NUDC in mitotic spindle formation; Intraflagellar transport; Carboxyterminal post-transla…			72	23	2	1.005	1.051	1.031	0.956	0.01	0.07	0.04	-0.06	1	0.948148	0.998356	0.948135	1	1	1	1	97.1
FALSE	High	Master Protein	2988	Q3UDJ7	Alpha-actinin-4 [OS=Mus musculus]	0	FALSE	71.677	19	13	17	0	7	912	104.9	5.41	59.04		cytoskeleton;other cell component	cytoskeletal activity;other molecular function		Actn4	Q3UDJ7							21	0	6	1.107	1.099	0.991	1.007	0.15	0.14	-0.01	0.01	0.0168779	0.0103943	0.974028	0.992174	0.350688	0.166406	1	1	98.7
FALSE	High	Master Protein	4356	Q9CZU6	Citrate synthase, mitochondrial [OS=Mus musculus]	0	FALSE	71.112	44	15	16	3	15	464	51.7	8.57	63.84	other metabolic processes	mitochondrion	other molecular function	12974	Cs	mmu:12974; Q3UDP3; Q9CZU6	ENSMUSG00000005683	R-MMU-9837999; R-MMU-71403	R-MMU-9837999; R-MMU-71403	Mitochondrial protein degradation; Citric acid cycle (TCA cycle)	WP434	TCA cycle	68	3	0	0.955	0.941	0.931	1.015	-0.07	-0.09	-0.1	0.02	0.345071	0.155661	0.248	0.946454	1	0.486512	1	1	106.1
FALSE	High	Master Protein	4272	P52480-2	Isoform M1 of Pyruvate kinase PKM [OS=Mus musculus]	0	FALSE	70.843	36	16	18	1	1	531	57.9	7.14	54.94					Pkm	P52480-2							0	0	0	0.983	1.159	1.029	0.848	-0.02	0.21	0.04	-0.24	0.987512	0.526651	0.986294	0.356698	1	0.942016	1	1	102.7
FALSE	High	Master Protein	2946	A0A0A0MQF6	Glyceraldehyde-3-phosphate dehydrogenase [OS=Mus musculus]	0	FALSE	70.291	46	13	19	0	13	359	38.6	8.97	68.47	other metabolic processes		other molecular function	14433	Gapdh	A0A0A0MQF6	ENSMUSG00000057666				WP157	Glycolysis and gluconeogenesis	98	1	0	0.951	0.966	0.932	0.984	-0.07	-0.05	-0.1	-0.02	0.381961	0.613886	0.157121	0.973383	1	1	1	1	107.7
FALSE	High	Master Protein	4198	P68372	Tubulin beta-4B chain [OS=Mus musculus]	0	FALSE	69.855	38	15	18	0	1	445	49.8	4.89	61.74	cell cycle OR cell proliferation;cell organization and biogenesis;other biological processes	cytoskeleton;other cell component	cytoskeletal activity;nucleic acid binding activity;other molecular function	227613	Tubb4b	mmu:227613; P05217; P68372; Q3TKF0; Q3UJ73; Q99JZ6	ENSMUSG00000036752	R-MMU-6798695; R-MMU-9833482; R-MMU-3371497; R-MMU-6811434; R-MMU-983189; R-MMU-2132295; R-MMU-6807878; R-MMU-2467813; R-MMU-5620912; R-MMU-2500257; R-MMU-2565942; R-MMU-380259; R-MMU-380270; R-MMU-380320; R-MMU-5663220; R-MMU-8854518; R-MMU-9648025; R-MMU-5620924; R-MMU-8955332; R-MMU-190840; R-MMU-437239; R-MMU-5610787; R-MMU-5626467; R-MMU-6811436; R-MMU-8852276; R-MMU-9646399; R-MMU-9668328	R-MMU-6798695; R-MMU-9833482; R-MMU-3371497; R-MMU-6811434; R-MMU-983189; R-MMU-2132295; R-MMU-6807878; R-MMU-2467813; R-MMU-5620912; R-MMU-2500257; R-MMU-2565942; R-MMU-380259; R-MMU-380270; R-MMU-380284; R-MMU-380320; R-MMU-5663220; R-MMU-68877; R-MMU-8854518; R-MMU-9648025; R-MMU-5620924; R-MMU-8955332; R-MMU-190840; R-MMU-437239; R-MMU-5610787; R-MMU-5617833; R-MMU-5626467; R-MMU-6811436; R-M…	Neutrophil degranulation; PKR-mediated signaling; HSP90 chaperone cycle for steroid hormone receptors (SHR) in the presence of ligand; COPI-dependent Golgi-to-ER retrograde traffic; Kinesins; MHC class II antigen presentation; COPI-mediated anterograde transport; Separation of Sister Chromatids; Anchoring of the basal body to the plasma membrane; Resolution of Sister Chromatid Cohesion; Regulatio…			73	30	1	0.849	0.969	1.073	0.876	-0.24	-0.05	0.1	-0.19	0.0763751	0.747479	0.928492	0.359443	0.555508	1	1	1	93
FALSE	High	Master Protein	1177	Q8BZF8	Phosphoglucomutase-like protein 5 [OS=Mus musculus]	0	FALSE	69.357	29	13	13	7	13	567	62.2	7.18	54.36	cell adhesion;cell organization and biogenesis;other metabolic processes;other biological processes	plasma membrane;other membranes;cytosol;cytoskeleton;other cell component	other molecular function	226041	Pgm5	mmu:226041; Q8BZF8	ENSMUSG00000041731				WP1241	Glucuronidation	91	1	0	1.076	1.195	1.078	0.901	0.11	0.26	0.11	-0.15	0.726671	0.0114535	0.390102	0.0707675	1	0.171169	1	1	92.4
FALSE	High	Master Protein	3061	P68369	Tubulin alpha-1A chain [OS=Mus musculus]	0	FALSE	68.356	38	11	13	0	4	451	50.1	5.06	50.04	cell cycle OR cell proliferation;cell organization and biogenesis;other metabolic processes;transport;developmental processes;signal transduction;other biological processes	plasma membrane;other membranes;cytosol;cytoskeleton;other cytoplasmic organelle;other cell component	cytoskeletal activity;other molecular function	22142	Tuba1a	mmu:22142; P02551; P05210; P05212; P68369; Q3TGF0; Q3TIW2; Q3TPJ1; Q3ULN1; Q5XJF8	ENSMUSG00000072235	R-MMU-6811434; R-MMU-983189; R-MMU-2132295; R-MMU-6807878; R-MMU-2467813; R-MMU-5620912; R-MMU-9833482; R-MMU-2500257; R-MMU-2565942; R-MMU-380259; R-MMU-380270; R-MMU-380320; R-MMU-5663220; R-MMU-8854518; R-MMU-9648025; R-MMU-5620924; R-MMU-8955332; R-MMU-190840; R-MMU-3371497; R-MMU-437239; R-MMU-5610787; R-MMU-5626467; R-MMU-6811436; R-MMU-8852276; R-MMU-9646399; R-MMU-9668328	R-MMU-6811434; R-MMU-983189; R-MMU-2132295; R-MMU-6807878; R-MMU-2467813; R-MMU-5620912; R-MMU-9833482; R-MMU-2500257; R-MMU-2565942; R-MMU-380259; R-MMU-380270; R-MMU-380284; R-MMU-380320; R-MMU-5663220; R-MMU-68877; R-MMU-8854518; R-MMU-9648025; R-MMU-5620924; R-MMU-8955332; R-MMU-190840; R-MMU-3371497; R-MMU-437239; R-MMU-5610787; R-MMU-5617833; R-MMU-5626467; R-MMU-6811436; R-MMU-8852276; R-M…	COPI-dependent Golgi-to-ER retrograde traffic; Kinesins; MHC class II antigen presentation; COPI-mediated anterograde transport; Separation of Sister Chromatids; Anchoring of the basal body to the plasma membrane; PKR-mediated signaling; Resolution of Sister Chromatid Cohesion; Regulation of PLK1 Activity at G2/M Transition; Loss of Nlp from mitotic centrosomes; Recruitment of mitotic centrosome …			243	29	7	1.008	1.068	0.987	0.944	0.01	0.09	-0.02	-0.08	0.999986	0.117645	0.98636	0.111392	1	0.433014	1	1	100.2
FALSE	High	Master Protein	2855	Q3TL61	RRM domain-containing protein [OS=Mus musculus]	0	FALSE	68.35	27	12	13	0	12	679	72	8.12	53.3			nucleic acid binding activity		Hnrnpm	Q3TL61							7	0	0	0.95	1.029	1.057	0.923	-0.07	0.04	0.08	-0.12	0.0733458	0.946479	0.472198	0.0286591	0.544451	1	1	1	95.3
FALSE	High	Master Protein	341	P52480	Pyruvate kinase PKM [OS=Mus musculus]	0	FALSE	68.004	35	16	18	1	1	531	57.8	7.47	52.08	cell organization and biogenesis;other metabolic processes;developmental processes;other biological processes	cytosol;ER/Golgi;nucleus;other cell component	nucleic acid binding activity;kinase activity;other molecular function	18746	Pkm	mmu:18746; P52480; Q3TBV8; Q3TBW5; Q3TC59; Q3U1X3; Q3U5P6; Q4VC20; Q64484; Q91YI8; Q9CWB1	ENSMUSG00000032294	R-MMU-6798695; R-MMU-70171	R-MMU-6798695; R-MMU-70171	Neutrophil degranulation; Glycolysis	WP157; WP2185	Glycolysis and gluconeogenesis; Purine metabolism	273	4	16	0.947	0.951	0.916	0.996	-0.08	-0.07	-0.13	-0.01	0.497782	0.186281	0.205957	0.884146	1	0.53363	1	1	108.6
FALSE	High	Master Protein	4061	Q9CZS1	Aldehyde dehydrogenase X, mitochondrial [OS=Mus musculus]	0	FALSE	67.2	31	11	15	9	10	519	57.5	7.02	66.61	other metabolic processes	cytosol;mitochondrion;nucleus	other molecular function	72535	Aldh1b1	mmu:72535; Q3UAH5; Q9CZS1	ENSMUSG00000035561	R-MMU-9837999; R-MMU-71384	R-MMU-9837999; R-MMU-71384	Mitochondrial protein degradation; Ethanol oxidation			41	2	0	0.964	1.015	0.92	0.95	-0.05	0.02	-0.12	-0.07	0.962601	0.995735	0.819032	0.893908	1	1	1	1	104.8
FALSE	High	Master Protein	2474	P06745	Glucose-6-phosphate isomerase [OS=Mus musculus]	0	FALSE	65.993	33	14	16	0	14	558	62.7	8.13	61.04	other metabolic processes;stress response;developmental processes;signal transduction;other biological processes	plasma membrane;other membranes;cytosol	signal transduction activity or receptor binding;other molecular function	14751	Gpi	mmu:14751; O89062; P06745; Q3TEE7; Q3TW50; Q3UUX1; Q3UY84; Q3UZJ1; Q5RJI3; Q8C675; Q9JM07	ENSMUSG00000036427	R-MMU-6798695; R-MMU-70263; R-MMU-5628897; R-MMU-70171	R-MMU-6798695; R-MMU-70263; R-MMU-5628897; R-MMU-70171	Neutrophil degranulation; Gluconeogenesis; TP53 Regulates Metabolic Genes; Glycolysis	WP157	Glycolysis and gluconeogenesis	241	5	0	1.042	1.076	0.982	0.969	0.06	0.11	-0.03	-0.05	0.8827	0.549382	0.549421	0.923105	1	0.964309	1	1	105.1
FALSE	High	Master Protein	2798	E9PVA8	Stalled ribosome sensor GCN1 [OS=Mus musculus]	0	FALSE	65.686	7	14	15	0	14	2671	292.8	7.36	55.39	cell organization and biogenesis;protein metabolism;other metabolic processes;stress response;other biological processes	cytosol;translational apparatus;other cell component	enzyme regulator activity;translation activity;other molecular function	231659	Gcn1	B2RWW6; E9PVA8; mmu:231659	ENSMUSG00000041638						90	0	0	0.981	1.015	1.078	0.966	-0.03	0.02	0.11	-0.05	0.985438	0.971373	0.0942922	0.999711	1	1	1	1	92.4
FALSE	High	Master Protein	3381	A0A0R4J135	Methanethiol oxidase [OS=Mus musculus]	0	FALSE	65.602	30	14	15	0	1	472	52.6	6.18	52.64	transport	other membranes;cytosol;nucleus	other molecular function	20342	Selenbp2	A0A0R4J135; mmu:20342	ENSMUSG00000068877				WP108	Selenium metabolism / selenoproteins	33	1	0	1.213	1.347	1.088	0.901	0.28	0.43	0.12	-0.15	0.02547	0.0254466	0.801151	1	0.355702	0.23911	1	1	93.5
FALSE	High	Master Protein	4125	Q3UKA4	Enoyl reductase (ER) domain-containing protein [OS=Mus musculus]	0	FALSE	64.792	47	14	15	14	14	375	39.7	8.1	51.57	other metabolic processes;other biological processes		other molecular function	11522	Adh1	mmu:11522; Q3UKA4					WP1259; WP5242	Retinol metabolism; Comprehensive IL-17A signaling	64	2	0	0.863	0.825	0.799	1.046	-0.21	-0.28	-0.32	0.06	0.759578	0.528238	0.776398	0.976787	1	0.943552	1	1	114.8
FALSE	High	Master Protein	3700	Q8CIE6	Coatomer subunit alpha [OS=Mus musculus]	0	FALSE	64.462	14	13	16	0	13	1224	138.3	7.65	52.17	transport;signal transduction;other biological processes	non-structural extracellular;other membranes;ER/Golgi;other cell component	signal transduction activity or receptor binding;nucleic acid binding activity;other molecular function	12847	Copa	E9Q075; mmu:12847; Q8CIE6	ENSMUSG00000026553	R-MMU-6811434; R-MMU-6807878	R-MMU-6811434; R-MMU-6807878	COPI-dependent Golgi-to-ER retrograde traffic; COPI-mediated anterograde transport			102	2	0	1.157	1.13	1.083	1.024	0.21	0.18	0.11	0.03	0.053674	0.260587	0.586391	0.762514	0.484628	0.646568	1	1	92.3
FALSE	High	Master Protein	1594	Q3TRH3	Heat shock cognate 71 kDa protein [OS=Mus musculus]	0	FALSE	64.327	26	14	16	0	12	646	70.9	5.59	51.49	protein metabolism;other metabolic processes		other molecular function		Hspa8	Q3TRH3							38	0	2	0.997	0.987	0.981	1.01	0	-0.02	-0.03	0.01	0.99146	0.983415	0.999908	0.915507	1	1	1	1	100.2
FALSE	High	Master Protein	299	Q8BMD8	Mitochondrial adenyl nucleotide antiporter SLC25A24 [OS=Mus musculus]	0	FALSE	64.201	35	11	13	6	11	475	52.9	7.43	49.46	stress response;transport;other biological processes	other membranes;mitochondrion	transporter activity;other molecular function	229731	Slc25a24	mmu:229731; Q3TCQ2; Q3THY3; Q7TPC2; Q8BMD8	ENSMUSG00000040322						87	0	0	1.018	0.984	0.899	1.034	0.03	-0.02	-0.15	0.05	0.975636	0.99626	0.50069	0.997236	1	1	1	1	107.3
FALSE	High	Master Protein	1832	Q5SWU9	Acetyl-CoA carboxylase 1 [OS=Mus musculus]	0	FALSE	63.125	8	12	13	0	12	2345	265.1	6.39	48.42	cell organization and biogenesis;protein metabolism;other metabolic processes;other biological processes	cytosol;cytoskeleton;nucleus	other molecular function	107476	Acaca	A2A6H4; mmu:107476; Q5SWU6; Q5SWU7; Q5SWU8; Q5SWU9; Q6JIZ1; Q6PHL9; Q705X8; Q705X9; Q91VC8; Q925C4; Q925C5	ENSMUSG00000020532	R-MMU-163765; R-MMU-196780; R-MMU-200425; R-MMU-75105	R-MMU-163765; R-MMU-196780; R-MMU-200425; R-MMU-75105	ChREBP activates metabolic gene expression; Biotin transport and metabolism; Carnitine metabolism; Fatty acyl-CoA biosynthesis	WP2841; WP336; WP3855; WP683	Focal adhesion: PI3K-Akt-mTOR signaling pathway; Fatty acid biosynthesis; Dysregulated miRNA targeting in insulin/PI3K-AKT signaling; Leptin and adiponectin	178	8	0	0.957	1.003	1.065	0.954	-0.06	0	0.09	-0.07	0.1742	0.986135	0.0277538	0.287151	0.769577	1	0.864292	1	92.5
FALSE	High	Master Protein	3374	P40142	Transketolase [OS=Mus musculus]	0	FALSE	62.959	24	11	13	2	11	623	67.6	7.5	48.64	other metabolic processes;other biological processes	other membranes;cytosol;ER/Golgi;nucleus;other cytoplasmic organelle	other molecular function	21881	Tkt	mmu:21881; P40142; Q3U7Y1; Q3UK62; Q545A1; Q9ESA0	ENSMUSG00000021957	R-MMU-163754; R-MMU-71336	R-MMU-163754; R-MMU-71336	Insulin effects increased synthesis of Xylulose-5-Phosphate; Pentose phosphate pathway	WP63	Pentose phosphate pathway	101	3	0	0.983	0.981	0.959	1.001	-0.03	-0.03	-0.06	0	0.95601	0.928754	0.821126	0.999644	1	1	1	1	102.4
FALSE	High	Master Protein	4205	A8DUK4	submitted name: Beta-globin [OS=Mus musculus]	0	FALSE	62.622	79	10	11	0	10	147	15.7	7.69	50.97	other metabolic processes;transport;other biological processes	non-structural extracellular;cytosol;other cell component	other molecular function	100503605; 101488143	Hbb-bs	A8DUK4; mmu:100503605; mmu:101488143	ENSMUSG00000052305; ENSMUSG00000073940	R-MMU-2168880; R-MMU-6798695; R-MMU-1237044; R-MMU-1247673; R-MMU-9707564; R-MMU-9707616	R-MMU-2168880; R-MMU-6798695; R-MMU-1237044; R-MMU-1247673; R-MMU-9707564; R-MMU-9707616	Scavenging of heme from plasma; Neutrophil degranulation; Erythrocytes take up carbon dioxide and release oxygen; Erythrocytes take up oxygen and release carbon dioxide; Cytoprotection by HMOX1; Heme signaling			54	6	0	0.757	0.879	0.729	0.861	-0.4	-0.19	-0.46	-0.22	0.169395	0.5848	0.158511	0.783677	0.760139	0.992593	1	1	128.9
FALSE	High	Master Protein	4121	Q99KC8	von Willebrand factor A domain-containing protein 5A [OS=Mus musculus]	0	FALSE	62.514	22	11	11	9	10	793	87.1	6.58	50.63		nucleus		67776	Vwa5a	mmu:67776; Q3TTU2; Q3UVU1; Q3V3F2; Q6UN22; Q8BHA8; Q99KC8; Q9CTV9	ENSMUSG00000023186						15	0	1	1.038	1.084	1.055	0.957	0.05	0.12	0.08	-0.06	0.876022	0.308079	0.77305	0.707645	1	0.705362	1	1	94.9
FALSE	High	Master Protein	3891	Q3TED3	ATP-citrate synthase [OS=Mus musculus]	0	FALSE	62.44	18	16	18	0	16	1091	119.5	7.55	55.66	other metabolic processes	cytosol	other molecular function		Acly	Q3TED3							104	0	0	1.021	0.957	0.999	1.067	0.03	-0.06	0	0.09	1	0.806242	0.992575	0.805913	1	1	1	1	95.8
FALSE	High	Master Protein	3969	Q3UW64	submitted name: Glucosamine (UDP-N-acetyl)-2-epimerase/N-acetylmannosamine kinase [OS=Mus musculus]	0	FALSE	61.835	18	11	15	0	11	753	82.8	7.05	64.15	other metabolic processes		kinase activity;other molecular function	50798	Gne	Q3UW64	ENSMUSG00000028479						35	0	0	1.198	1.174	1.164	1.02	0.26	0.23	0.22	0.03	0.0289821	0.0734916	0.107952	0.947879	0.375177	0.338582	1	1	87
FALSE	High	Master Protein	2757	A0A0R4J034	submitted name: Pyridoxal-dependent decarboxylase domain containing 1 [OS=Mus musculus]	0	FALSE	61.508	20	10	13	0	10	789	87.4	5.67	51.53	other metabolic processes	ER/Golgi	other molecular function	94184	Pdxdc1	A0A0R4J034	ENSMUSG00000022680						33	0	0	1.068	1.104	1.107	0.967	0.1	0.14	0.15	-0.05	0.928097	0.930309	0.81191	1	1	1	1	1	91.2
FALSE	High	Master Protein	39	Q3UYH9	Alpha-1,4 glucan phosphorylase [OS=Mus musculus]	0	FALSE	61.183	14	11	11	0	7	843	96.7	6.73	46.93	other metabolic processes		other molecular function		Pygb	Q3UYH9							40	0	4	1.177	1.224	0.957	0.962	0.24	0.29	-0.06	-0.06	0.945753	0.610796	0.789634	0.894817	1	1	1	1	100.3
FALSE	High	Master Protein	3175	O88329	Unconventional myosin-Ia [OS=Mus musculus]	0	FALSE	60.961	13	13	14	13	13	1043	118.6	9.44	51	cell organization and biogenesis;transport;other biological processes	plasma membrane;other membranes;cytoskeleton;other cell component	cytoskeletal activity;other molecular function	432516	Myo1a	B2RW65; mmu:432516; O88329	ENSMUSG00000025401						125	0	0	1.009	0.977	1.012	1.033	0.01	-0.03	0.02	0.05	0.998425	0.985663	0.993592	0.997809	1	1	1	1	98.8
FALSE	High	Master Protein	3461	A5XZ78	Galectin [OS=Mus musculus castaneus]	0	FALSE	60.778	44	12	19	0	12	326	36.3	9.1	72.89			other molecular function		Lgals4	A5XZ78							4	0	0	1.037	0.948	0.906	1.094	0.05	-0.08	-0.14	0.13	0.998316	0.198674	0.171647	0.153837	1	0.553191	1	1	107.4
FALSE	High	Master Protein	3526	Q8BX70	Intermembrane lipid transfer protein VPS13C [OS=Mus musculus]	0	FALSE	60.483	5	13	13	0	13	3748	419.8	6.81	46.56	cell organization and biogenesis;transport;other biological processes	other membranes;cytosol;mitochondrion;ER/Golgi;other cytoplasmic organelle;other cell component		320528	Vps13c	mmu:320528; Q3V3W5; Q6ZPE1; Q8BLB1; Q8BQI7; Q8BX70	ENSMUSG00000035284						119	0	0	1.011	1.074	1.072	0.941	0.02	0.1	0.1	-0.09	0.836676	0.0367867	0.0265662	0.150082	1	0.273802	0.845128	1	92.9
FALSE	High	Master Protein	3037	Q3TGQ3	Catenin alpha-1 [OS=Mus musculus]	0	FALSE	57.985	15	12	14	0	9	906	100	6.23	44.1	cell adhesion	plasma membrane;other membranes;cytoskeleton;other cell component	cytoskeletal activity;other molecular function		Ctnna1	Q3TGQ3							31	0	3	0.996	0.98	1.04	1.017	-0.01	-0.03	0.06	0.02	0.94082	0.432077	0.119041	0.751327	1	0.849438	1	1	95.9
FALSE	High	Master Protein	3574	Q3UDS4	FAD/NAD(P)-binding domain-containing protein [OS=Mus musculus]	0	FALSE	57.617	30	12	18	0	12	450	50.2	9.16	56.29			other molecular function		Sqor	Q3UDS4							4	0	0	1.047	1.034	0.994	1.013	0.07	0.05	-0.01	0.02	0.531356	0.75669	0.999991	0.978519	1	1	1	1	99.4
FALSE	High	Master Protein	1780	Q9CR62	Mitochondrial 2-oxoglutarate/malate carrier protein [OS=Mus musculus]	0	FALSE	57.381	39	9	10	1	9	314	34.1	9.94	42.14	other metabolic processes;transport	other membranes;mitochondrion	transporter activity	67863	Slc25a11	mmu:67863; Q9CR62	ENSMUSG00000014606	R-MMU-70263	R-MMU-70263	Gluconeogenesis			89	1	0	1.072	1.032	1.004	1.039	0.1	0.05	0.01	0.06	0.691539	0.850074	0.947332	0.989989	1	1	1	1	97.2
FALSE	High	Master Protein	2903	Q03265	ATP synthase subunit alpha, mitochondrial [OS=Mus musculus]	0	FALSE	56.901	28	14	14	0	14	553	59.7	9.19	49.12	other metabolic processes;transport;other biological processes	plasma membrane;other membranes;mitochondrion;nucleus;other cell component	signal transduction activity or receptor binding;transporter activity;other molecular function	11946	Atp5f1a	mmu:11946; Q03265; Q3TFN0; Q3THN8; Q3TPR0; Q3TPV3; Q3TZU3; Q3UIR7; Q543Y6	ENSMUSG00000025428	R-MMU-9837999; R-MMU-163210; R-MMU-8949613	R-MMU-9837999; R-MMU-163210; R-MMU-8949613	Mitochondrial protein degradation; Formation of ATP by chemiosmotic coupling; Cristae formation	WP1248; WP295	Oxidative phosphorylation; Electron transport chain	225	5	0	1.087	1.05	0.934	1.036	0.12	0.07	-0.1	0.05	0.202759	0.338697	0.20376	0.983386	0.83132	0.744387	1	1	107.7
FALSE	High	Master Protein	2943	Q8R509	Polypyrimidine tract-binding protein 1 [OS=Mus musculus]	0	FALSE	56.885	24	9	12	0	6	528	56.7	9.17	48.28	RNA metabolism OR transcription;other metabolic processes	nucleus	nucleic acid binding activity		Ptbp1	Q8R509							40	0	4	0.987	0.977	1.088	1.01	-0.02	-0.03	0.12	0.01	0.705055	0.739653	0.0687779	0.999911	1	1	1	1	92.7
FALSE	High	Master Protein	885	Q8CIF2	10-formyltetrahydrofolate dehydrogenase [OS=Mus musculus]	0	FALSE	55.809	18	10	12	0	10	902	98.7	5.99	39.09	other metabolic processes	other cell component	other molecular function		Aldh1l1	Q8CIF2							36	0	0	1.089	1.074	0.975	1.014	0.12	0.1	-0.04	0.02	0.837803	0.678423	0.999648	0.99034	1	1	1	1	99.8
FALSE	High	Master Protein	1679	Q99PV0	Pre-mRNA-processing-splicing factor 8 [OS=Mus musculus]	0	FALSE	55.704	8	18	19	8	18	2335	273.4	8.84	49.93	cell organization and biogenesis;RNA metabolism OR transcription;other metabolic processes;other biological processes	nucleus	nucleic acid binding activity;other molecular function	192159	Prpf8	A5D6Q4; mmu:192159; Q5ND30; Q5ND31; Q7TQK2; Q8BRZ5; Q8K001; Q99PV0	ENSMUSG00000020850	R-MMU-72163; R-MMU-72165	R-MMU-72163; R-MMU-72165	mRNA Splicing - Major Pathway; mRNA Splicing - Minor Pathway	WP310	mRNA processing	125	3	0	0.922	0.927	1.052	0.995	-0.12	-0.11	0.07	-0.01	0.13689	0.14098	0.739993	0.999998	0.708353	0.474546	1	1	95.7
FALSE	High	Master Protein	758	P17182	Alpha-enolase [OS=Mus musculus]	0	FALSE	55.247	31	10	27	0	6	434	47.1	6.8	105.53	other metabolic processes;developmental processes;other biological processes	plasma membrane;other membranes;cytosol;nucleus;other cell component	nucleic acid binding activity;other molecular function	13806; 433182	Eno1	mmu:13806; mmu:433182; P17182; Q99KT7; Q9DCY7	ENSMUSG00000059040; ENSMUSG00000063524				WP157	Glycolysis and gluconeogenesis	300	1	4	1.085	1.085	0.922	1	0.12	0.12	-0.12	0	0.0647999	0.0386999	0.194229	0.990248	0.518564	0.278584	1	1	108.9
FALSE	High	Master Protein	3035	P28665	Murinoglobulin-1 [OS=Mus musculus]	0	FALSE	55.244	12	11	11	8	11	1476	165.2	6.42	42.63	developmental processes	non-structural extracellular	enzyme regulator activity;other molecular function	17836	Mug1	mmu:17836; P28665; Q3UNE7; Q80XE6	ENSMUSG00000059908						36	0	0	0.77	0.804	0.796	0.957	-0.38	-0.31	-0.33	-0.06	0.00342376	0.0496887	0.025551	0.445448	0.211365	0.302148	0.845128	1	124.9
FALSE	High	Master Protein	3013	P51881	ADP/ATP translocase 2 [OS=Mus musculus]	0	FALSE	54.912	46	13	20	4	4	298	32.9	9.73	83.98	cell cycle OR cell proliferation;cell organization and biogenesis;other metabolic processes;transport;other biological processes	other membranes;cytoskeleton;mitochondrion	transporter activity;other molecular function	11740	Slc25a5	mmu:11740; P51881; Q61311	ENSMUSG00000016319	R-MMU-83936; R-MMU-9837999	R-MMU-83936; R-MMU-9837999	Transport of nucleosides and free purine and pyrimidine bases across the plasma membrane; Mitochondrial protein degradation	WP295	Electron transport chain	197	3	10	1.049	1.012	0.941	1.036	0.07	0.02	-0.09	0.05	0.651972	0.992113	0.490993	0.805731	1	1	1	1	103.8
FALSE	High	Master Protein	1740	Q80T68	submitted name: MKIAA3005 protein [OS=Mus musculus]	0	FALSE	54.549	8	16	18	0	1	1833	212.4	5.55	52.18		cytoskeleton	cytoskeletal activity;other molecular function		Myh10	Q80T68							35	0	0	0.824	0.788	0.981	1.046	-0.28	-0.34	-0.03	0.06	0.14679	0.175603	0.864948	0.999439	0.726001	0.516764	1	1	97.6
FALSE	High	Master Protein	1103	Q5SVG5	AP complex subunit beta [OS=Mus musculus]	0	FALSE	54.534	16	9	11	0	7	916	101.1	5.22	47.55	transport	other membranes;other cell component	other molecular function		Ap1b1	Q5SVG5	ENSMUSG00000009090						41	0	2	1.061	1.064	1.028	0.997	0.09	0.09	0.04	0	0.073268	0.0163544	0.356374	0.823384	0.544451	0.194186	1	1	97.1
FALSE	High	Master Protein	4315	A0A0A0MQA5	Tubulin alpha chain [OS=Mus musculus]	0	FALSE	54.44	32	10	10	0	3	477	52.9	5.19	39.57	cell organization and biogenesis;other biological processes	cytoskeleton;other cell component	cytoskeletal activity;other molecular function		Tuba4a	A0A0A0MQA5	ENSMUSG00000026202						49	0	0	1.008	1.017	1.071	0.991	0.01	0.02	0.1	-0.01	0.99879	0.897397	0.205204	0.945702	1	1	1	1	93.9
FALSE	High	Master Protein	3964	Q04447	Creatine kinase B-type [OS=Mus musculus]	0	FALSE	53.607	39	11	15	10	10	381	42.7	5.67	45.17	other metabolic processes;other biological processes	plasma membrane;other membranes;cytosol;mitochondrion;other cell component	kinase activity;other molecular function	12709	Ckb	mmu:12709; Q04447; Q3KQP4; Q3TKI3; Q3U5P5; Q3UF71; Q9CXK6	ENSMUSG00000001270	R-MMU-9696264; R-MMU-71288	R-MMU-9696264; R-MMU-71288	RND3 GTPase cycle; Creatine metabolism			84	2	0	0.858	0.928	0.815	0.924	-0.22	-0.11	-0.29	-0.11	0.170178	0.714545	0.187657	0.660143	0.76318	1	1	1	116.9
FALSE	High	Master Protein	3908	P08249	Malate dehydrogenase, mitochondrial [OS=Mus musculus]	0	FALSE	53.443	38	11	14	5	11	338	35.6	8.68	49.81	other metabolic processes	other membranes;mitochondrion;other cell component	other molecular function	17448	Mdh2	mmu:17448; P08249; Q0QF44; Q8CF79; Q8R1P0	ENSMUSG00000019179	R-MMU-70263; R-MMU-9837999; R-MMU-71403	R-MMU-70263; R-MMU-9837999; R-MMU-71403	Gluconeogenesis; Mitochondrial protein degradation; Citric acid cycle (TCA cycle)	WP157; WP434	Glycolysis and gluconeogenesis; TCA cycle	79	5	0	0.975	0.937	0.952	1.04	-0.04	-0.09	-0.07	0.06	0.777373	0.144847	0.262954	0.534503	1	0.477804	1	1	104.6
FALSE	High	Master Protein	2612	Q07417	Short-chain specific acyl-CoA dehydrogenase, mitochondrial [OS=Mus musculus]	0	FALSE	53.42	26	6	8	6	6	412	44.9	8.47	39.86	other metabolic processes	other membranes;cytoskeleton;mitochondrion;nucleus	other molecular function	11409	Acads	mmu:11409; Q07417; Q91W85	ENSMUSG00000029545	R-MMU-77350; R-MMU-77352	R-MMU-77350; R-MMU-77352	Beta oxidation of hexanoyl-CoA to butanoyl-CoA; Beta oxidation of butanoyl-CoA to acetyl-CoA	WP1269; WP401	Fatty acid beta-oxidation; Mitochondrial long chain fatty acid beta-oxidation	95	4	0	1.085	1.084	0.976	1.002	0.12	0.12	-0.04	0	0.446677	0.261306	0.903817	0.976298	1	0.647448	1	1	100.8
FALSE	High	Master Protein	1235	Q6P5F9	Exportin-1 [OS=Mus musculus]	0	FALSE	53.149	13	13	14	8	13	1071	123	6.07	46.36	other metabolic processes;transport;other biological processes	other membranes;cytosol;nucleus;other cell component	nucleic acid binding activity;other molecular function	103573	Xpo1	mmu:103573; Q6P5F9	ENSMUSG00000020290	R-MMU-2467813; R-MMU-2500257; R-MMU-69273; R-MMU-141444; R-MMU-5663220; R-MMU-9648025; R-MMU-5687128; R-MMU-9707616; R-MMU-3769402; R-MMU-450520; R-MMU-9634638	R-MMU-2467813; R-MMU-2500257; R-MMU-69273; R-MMU-141444; R-MMU-5663220; R-MMU-68877; R-MMU-9648025; R-MMU-5687128; R-MMU-9707616; R-MMU-3769402; R-MMU-450520; R-MMU-9634638	Separation of Sister Chromatids; Resolution of Sister Chromatid Cohesion; Cyclin A/B1/B2 associated events during G2/M transition; Amplification of signal from unattached kinetochores via a MAD2 inhibitory signal; RHO GTPases Activate Formins; EML4 and NUDC in mitotic spindle formation; MAPK6/MAPK4 signaling; Heme signaling; Deactivation of the beta-catenin transactivating complex; HuR (ELAVL1) b…			164	12	0	1.03	1.038	1.085	0.992	0.04	0.05	0.12	-0.01	0.997822	0.787607	0.117367	0.688386	1	1	1	1	92.1
FALSE	High	Master Protein	4187	P63038	60 kDa heat shock protein, mitochondrial [OS=Mus musculus]	0	FALSE	52.864	25	13	14	5	13	573	60.9	6.18	45.51	cell cycle OR cell proliferation;cell organization and biogenesis;protein metabolism;DNA metabolism;other metabolic processes;stress response;transport;developmental processes;signal transduction;other biological processes	non-structural extracellular;plasma membrane;other membranes;cytosol;cytoskeleton;mitochondrion;ER/Golgi;other cytoplasmic organelle;other cell component	nucleic acid binding activity;other molecular function	15510	Hspd1	mmu:15510; P19226; P19227; P63038; P97602; Q3KQP2; Q3UIP0; Q8C2C7; Q8VEF4	ENSMUSG00000025980	R-MMU-9837999; R-MMU-1268020	R-MMU-9837999; R-MMU-1268020	Mitochondrial protein degradation; Mitochondrial protein import	WP1266	SIDS susceptibility pathways	348	3	0	0.993	0.976	0.944	1.018	-0.01	-0.03	-0.08	0.03	0.999039	0.963396	0.51253	0.926771	1	1	1	1	105.7
FALSE	High	Master Protein	2512	Q71LX4	Talin-2 [OS=Mus musculus]	0	FALSE	52.827	6	12	12	0	4	2375	253.5	5.8	43.37	cell adhesion;cell organization and biogenesis	plasma membrane;other membranes;cytoskeleton;other cell component	signal transduction activity or receptor binding;cytoskeletal activity	70549	Tln2	E9QM49; mmu:70549; Q71LX4; Q8BWK0							52	0	0	0.898	0.91	0.92	0.987	-0.15	-0.14	-0.12	-0.02	0.0968192	0.379584	0.618915	0.800221	0.632129	0.790045	1	1	106.9
FALSE	High	Master Protein	593	Q9JLN9	Serine/threonine-protein kinase mTOR [OS=Mus musculus]	0	FALSE	52.82	5	9	9	3	9	2549	288.6	7.17	35.06	cell organization and biogenesis;protein metabolism;other metabolic processes;stress response;developmental processes;signal transduction;other biological processes	other membranes;cytosol;mitochondrion;ER/Golgi;nucleus;other cytoplasmic organelle;other cell component	translation activity;nucleic acid binding activity;kinase activity;other molecular function	56717	Mtor	mmu:56717; Q2KHT0; Q811J5; Q9CST1; Q9JLN9	ENSMUSG00000028991	R-MMU-5218920; R-MMU-3371571; R-MMU-5628897; R-MMU-1257604; R-MMU-9639288; R-MMU-1632852; R-MMU-8943724; R-MMU-166208; R-MMU-389357; R-MMU-6804757; R-MMU-380972	R-MMU-5218920; R-MMU-3371571; R-MMU-5628897; R-MMU-1257604; R-MMU-9639288; R-MMU-1632852; R-MMU-8943724; R-MMU-166208; R-MMU-389357; R-MMU-6804757; R-MMU-380972; R-MMU-165159	VEGFR2 mediated vascular permeability; HSF1-dependent transactivation; TP53 Regulates Metabolic Genes; PIP3 activates AKT signaling; Amino acids regulate mTORC1; Macroautophagy; Regulation of PTEN gene transcription; mTORC1-mediated signalling; CD28 dependent PI3K/Akt signaling; Regulation of TP53 Degradation; Energy dependent regulation of mTOR by LKB1-AMPK	WP1261; WP1560; WP1763; WP2084; WP2841; WP339; WP3675; WP3855; WP450; WP488; WP5024; WP5242; WP65	ErbB signaling pathway; MicroRNAs in cardiomyocyte hypertrophy; Mechanisms associated with pluripotency; SREBF and miR33 in cholesterol and lipid homeostasis; Focal adhesion: PI3K-Akt-mTOR signaling pathway; ESC pluripotency pathways; Factors and pathways affecting insulin-like growth factor (IGF1)-Akt signaling; Dysregulated miRNA targeting in insulin/PI3K-AKT signaling; IL-2 signaling pathway; …	758	25	0	1.064	1.103	1.027	0.965	0.09	0.14	0.04	-0.05	0.136609	0.0145438	0.557864	0.57615	0.707977	0.183582	1	1	96.4
FALSE	High	Master Protein	1564	A0A0R4J119	Cytoplasmic FMR1-interacting protein [OS=Mus musculus]	0	FALSE	52.817	11	12	12	0	6	1251	144.8	6.95	43.65	cell organization and biogenesis	other cell component	other molecular function	20430	Cyfip1	A0A0R4J119	ENSMUSG00000030447						37	0	4	1.083	1.084	1.045	0.999	0.11	0.12	0.06	0	0.371802	0.164391	0.881719	0.940218	1	0.499365	1	1	97.7
FALSE	High	Master Protein	2868	A1A4T2	submitted name: Alpha glucosidase 2 alpha neutral subunit [OS=Mus musculus]	0	FALSE	52.718	14	9	11	0	9	966	109.3	6.15	42.3	protein metabolism;other metabolic processes	ER/Golgi	other molecular function	14376	Ganab	A1A4T2							40	0	0	1.112	1.189	0.971	0.935	0.15	0.25	-0.04	-0.1	0.00927798	0.000585656	1	0.383924	0.323448	0.0769653	1	1	101.2
FALSE	High	Master Protein	1158	Q8BU33	2-hydroxyacyl-CoA lyase 2 [OS=Mus musculus]	0	FALSE	52.652	21	7	7	1	7	632	68.1	8.69	36.29	other metabolic processes	other membranes;ER/Golgi;other cell component	other molecular function	216136	Ilvbl	mmu:216136; Q3UNZ4; Q3UZY5; Q8BU33	ENSMUSG00000032763						92	0	0	1.073	1.102	0.981	0.974	0.1	0.14	-0.03	-0.04	0.0488497	0.00804098	0.999034	0.733984	0.464084	0.14726	1	1	101.8
FALSE	High	Master Protein	483	Q64737	Trifunctional purine biosynthetic protein adenosine-3 [OS=Mus musculus]	0	FALSE	52.308	11	8	8	0	8	1010	107.4	6.68	36.82	other metabolic processes;developmental processes;other biological processes	cytosol	other molecular function	14450	Gart	mmu:14450; Q3TGI3; Q64737; Q6NS48	ENSMUSG00000022962	R-MMU-73817	R-MMU-73817	Purine ribonucleoside monophosphate biosynthesis	WP2185; WP435	Purine metabolism; One-carbon metabolism	146	3	0	1.085	1.172	1.029	0.926	0.12	0.23	0.04	-0.11	0.0676577	0.000931451	0.774872	0.108797	0.523187	0.0791807	1	1	97.9
FALSE	High	Master Protein	239	G5E8R3	Pyruvate carboxylase [OS=Mus musculus]	0	FALSE	52.093	15	9	10	0	9	1178	129.6	6.71	40.32	other metabolic processes	other cell component	other molecular function	18563	Pcx	G5E8R3	ENSMUSG00000024892				WP157; WP240; WP336; WP434	Glycolysis and gluconeogenesis; Alanine and aspartate metabolism; Fatty acid biosynthesis; TCA cycle	57	4	0	1.01	1.108	1.007	0.911	0.01	0.15	0.01	-0.13	0.968722	0.895148	0.970204	0.668516	1	1	1	1	99.6
FALSE	High	Master Protein	4387	Q6PB66	Leucine-rich PPR motif-containing protein, mitochondrial [OS=Mus musculus]	0	FALSE	51.86	11	12	15	11	12	1392	156.5	6.83	49.07	RNA metabolism OR transcription;other metabolic processes;transport;other biological processes	other membranes;cytoskeleton;mitochondrion;nucleus;other cell component	cytoskeletal activity;nucleic acid binding activity;other molecular function	72416	Lrpprc	mmu:72416; Q6PB66; Q8K4V0; Q9CRX4	ENSMUSG00000024120	R-MMU-9707564; R-MMU-5628897; R-MMU-611105	R-MMU-9707564; R-MMU-5628897; R-MMU-611105	Cytoprotection by HMOX1; TP53 Regulates Metabolic Genes; Respiratory electron transport			140	3	0	1.046	1.072	0.924	0.976	0.06	0.1	-0.11	-0.04	0.0473438	0.00510767	0.0142981	0.592846	0.456187	0.130091	0.783222	1	108.3
FALSE	High	Master Protein	3403	Q921I1	Serotransferrin [OS=Mus musculus]	0	FALSE	51.719	22	10	11	1	10	697	76.7	7.18	37.63	cell organization and biogenesis;stress response;transport;signal transduction;other biological processes	non-structural extracellular;extracellular matrix;plasma membrane;other membranes;other cytoplasmic organelle;other cell component	signal transduction activity or receptor binding;other molecular function	22041	Tf	mmu:22041; O35421; Q3UBW7; Q58E69; Q61803; Q62357; Q62358; Q62359; Q63915; Q64515; Q8VII5; Q921I1; Q922C0	ENSMUSG00000032554	R-MMU-8856825; R-MMU-114608; R-MMU-381426; R-MMU-8957275; R-MMU-917977	R-MMU-8856825; R-MMU-8856828; R-MMU-114608; R-MMU-381426; R-MMU-8957275; R-MMU-917937; R-MMU-917977	Cargo recognition for clathrin-mediated endocytosis; Platelet degranulation ; Regulation of Insulin-like Growth Factor (IGF) transport and uptake by Insulin-like Growth Factor Binding Proteins (IGFBPs); Post-translational protein phosphorylation; Transferrin endocytosis and recycling	WP1596	Iron homeostasis	236	8	0	0.937	1.098	0.762	0.853	-0.09	0.14	-0.39	-0.23	0.682617	0.496262	0.00234126	0.0982758	1	0.916527	0.783222	1	134.6
FALSE	High	Master Protein	4425	Q8BH64	EH domain-containing protein 2 [OS=Mus musculus]	0	FALSE	51.606	21	11	12	1	10	543	61.1	6.51	43	cell organization and biogenesis;transport;other biological processes	plasma membrane;other membranes;cytosol;cytoskeleton;other cytoplasmic organelle;other cell component	other molecular function	259300	Ehd2	mmu:259300; Q8BH64; Q8BL28	ENSMUSG00000074364	R-MMU-983231	R-MMU-983231	Factors involved in megakaryocyte development and platelet production	WP65	Insulin signaling	133	2	1	0.901	0.924	0.932	0.976	-0.15	-0.11	-0.1	-0.04	0.0470403	0.271169	0.675687	0.704504	0.454716	0.662322	1	1	105.9
FALSE	High	Master Protein	1415	Q8VDN2	Sodium/potassium-transporting ATPase subunit alpha-1 [OS=Mus musculus]	0	FALSE	51.498	15	18	19	0	9	1023	112.9	5.45	47.58	transport;other biological processes	plasma membrane;other membranes;cytoskeleton;ER/Golgi;other cytoplasmic organelle;other cell component	transporter activity;cytoskeletal activity;other molecular function	11928	Atp1a1	mmu:11928; Q8VDN2; Q91Z09	ENSMUSG00000033161	R-MMU-5578775; R-MMU-936837	R-MMU-5578775; R-MMU-936837	Ion homeostasis; Ion transport by P-type ATPases			268	2	9	1.043	1.002	0.941	1.041	0.06	0	-0.09	0.06	0.893946	0.730842	0.0355301	0.345757	1	1	0.915093	1	106.1
FALSE	High	Master Protein	2799	Q3TWL6	26S proteasome non-ATPase regulatory subunit 2 [OS=Mus musculus]	0	FALSE	51.16	13	7	8	0	7	908	100.2	5.25	36.97	other biological processes	other cell component	enzyme regulator activity		Psmd2	Q3TWL6							28	0	0	0.958	0.916	0.948	1.046	-0.06	-0.13	-0.08	0.06	0.879107	0.308694	0.934335	0.704254	1	0.705362	1	1	102.6
FALSE	High	Master Protein	2003	P97499	Telomerase protein component 1 [OS=Mus musculus]	0	FALSE	50.902	5	12	12	0	12	2629	291.3	7.24	37.14	cell organization and biogenesis;DNA metabolism;other metabolic processes	nucleus;other cell component	nucleic acid binding activity;other molecular function	21745	Tep1	mmu:21745; P97499	ENSMUSG00000006281						98	0	0	1.021	1.058	1.018	0.965	0.03	0.08	0.03	-0.05	1	0.825609	0.999999	0.827116	1	1	1	1	97.8
FALSE	High	Master Protein	3096	A2AIM4	submitted name: Tropomyosin 2, beta [OS=Mus musculus]	0	FALSE	50.601	45	17	17	0	9	284	33	4.69	44.93		cytoskeleton	cytoskeletal activity	22004	Tpm2	A2AIM4	ENSMUSG00000028464						14	0	7	0.982	1.024	1.056	0.959	-0.03	0.03	0.08	-0.06	0.934748	0.823686	0.47886	0.496006	1	1	1	1	94.5
FALSE	High	Master Protein	2734	P97807-2	Isoform Cytoplasmic of Fumarate hydratase, mitochondrial [OS=Mus musculus]	0	FALSE	50.585	27	9	10	1	9	467	50	7.94	42.73					Fh	P97807-2							0	0	0	1.016	1.031	0.967	0.986	0.02	0.04	-0.05	-0.02	0.982838	0.934725	0.940891	0.995934	1	1	1	1	101
FALSE	High	Master Protein	2162	Q545N7	creatine kinase [OS=Mus musculus]	0	FALSE	50.573	30	11	13	4	10	418	47	8.16	41	other metabolic processes		kinase activity;other molecular function	12716	Ckmt1	mmu:12716; Q545N7							46	0	1	1.064	1.018	0.849	1.044	0.09	0.03	-0.24	0.06	0.85498	0.959845	0.422928	0.989557	1	1	1	1	116.6
FALSE	High	Master Protein	1106	Q7TMX2	submitted name: Protein phosphatase 2 (Formerly 2A), regulatory subunit A (PR 65), alpha isoform [OS=Mus musculus]	0	FALSE	50.264	20	10	10	0	10	589	65.2	5.08	40.78					Ppp2r1a	Q7TMX2							2	0	0	1.066	1.186	1.022	0.899	0.09	0.25	0.03	-0.15	0.291733	0.0231021	0.847216	0.443046	0.929128	0.226875	1	1	98.5
FALSE	High	Master Protein	3808	B9EJ54	submitted name: Nucleoporin 205 [OS=Mus musculus]	0	FALSE	50.203	8	12	12	0	12	2008	227.3	6.34	36.66	cell organization and biogenesis;transport	other membranes;nucleus	other molecular function	70699	Nup205	B9EJ54; mmu:70699	ENSMUSG00000038759						49	0	0	0.976	1.072	1.065	0.91	-0.04	0.1	0.09	-0.14	0.646458	0.100523	0.0724345	0.0129284	1	0.396108	1	1	93.7
FALSE	High	Master Protein	887	Q8BVI9	ADP/ATP translocase [OS=Mus musculus]	0	FALSE	50.095	43	12	17	0	3	298	32.9	9.74	68.52	transport	other membranes;mitochondrion	transporter activity		Slc25a4	Q8BVI9							59	0	0	0.963	0.99	1.06	0.972	-0.05	-0.01	0.08	-0.04	0.574014	0.960841	0.317449	0.321578	1	1	1	1	93.8
FALSE	High	Master Protein	4386	Q8BIJ6	Isoleucine--tRNA ligase, mitochondrial [OS=Mus musculus]	0	FALSE	49.944	16	9	9	0	9	1012	112.7	6.81	42.31	protein metabolism;RNA metabolism OR transcription;other metabolic processes	mitochondrion	nucleic acid binding activity;other molecular function	381314	Iars2	mmu:381314; Q3TKT8; Q8BIJ0; Q8BIJ6; Q8BIP3	ENSMUSG00000026618	R-MMU-9837999	R-MMU-9837999	Mitochondrial protein degradation			94	1	0	1.022	1.071	0.923	0.954	0.03	0.1	-0.12	-0.07	0.74204	0.128739	0.436864	0.529837	1	0.452538	1	1	108.8
FALSE	High	Master Protein	2226	Q9DCD0	6-phosphogluconate dehydrogenase, decarboxylating [OS=Mus musculus]	0	FALSE	49.561	20	7	10	0	7	483	53.2	7.23	41.45	other metabolic processes	cytosol	other molecular function	110208	Pgd	mmu:110208; Q3UD80; Q9DCD0	ENSMUSG00000028961	R-MMU-71336	R-MMU-71336	Pentose phosphate pathway	WP4466; WP63	Oxidative stress and redox pathway; Pentose phosphate pathway	86	3	0	1.114	1.046	0.897	1.065	0.16	0.06	-0.16	0.09	0.0680097	0.446236	0.453726	0.60887	0.52452	0.86526	1	1	111.6
FALSE	High	Master Protein	2395	Q8BMS1	Trifunctional enzyme subunit alpha, mitochondrial [OS=Mus musculus]	0	FALSE	49.462	15	8	11	1	8	763	82.6	9.14	37.71	other metabolic processes;other biological processes	mitochondrion	other molecular function	97212	Hadha	mmu:97212; Q3TCY3; Q5U5Y5; Q8BMS1; Q8QZU4	ENSMUSG00000025745	R-MMU-77346; R-MMU-77348; R-MMU-1482798; R-MMU-77305; R-MMU-77285; R-MMU-77310; R-MMU-77350	R-MMU-77346; R-MMU-77348; R-MMU-1482798; R-MMU-77305; R-MMU-77285; R-MMU-77310; R-MMU-77350	Beta oxidation of decanoyl-CoA to octanoyl-CoA-CoA; Beta oxidation of octanoyl-CoA to hexanoyl-CoA; Acyl chain remodeling of CL; Beta oxidation of palmitoyl-CoA to myristoyl-CoA; Beta oxidation of myristoyl-CoA to lauroyl-CoA; Beta oxidation of lauroyl-CoA to decanoyl-CoA-CoA; Beta oxidation of hexanoyl-CoA to butanoyl-CoA	WP1269; WP401	Fatty acid beta-oxidation; Mitochondrial long chain fatty acid beta-oxidation	114	9	0	0.988	1.014	0.878	0.974	-0.02	0.02	-0.19	-0.04	0.977255	0.951415	0.0614273	0.999273	1	1	1	1	112.3
FALSE	High	Master Protein	4006	Q99KI0	Aconitate hydratase, mitochondrial [OS=Mus musculus]	0	FALSE	49.416	17	11	13	7	11	780	85.4	7.93	44.02	other metabolic processes;stress response;developmental processes	cytosol;mitochondrion	other molecular function	11429	Aco2	mmu:11429; Q3UDK9; Q3ULG9; Q3UNH7; Q505P4; Q99KI0	ENSMUSG00000022477	R-MMU-9837999; R-MMU-71403	R-MMU-9837999; R-MMU-71403	Mitochondrial protein degradation; Citric acid cycle (TCA cycle)	WP434	TCA cycle	67	3	0	0.973	0.956	0.955	1.018	-0.04	-0.07	-0.07	0.03	0.751768	0.750946	0.908407	1	1	1	1	1	103.3
FALSE	High	Master Protein	1757	Q6S390	submitted name: Plectin 4 [OS=Mus musculus]	0	FALSE	49.166	3	12	12	0	11	4449	506.1	5.71	46.91	cell organization and biogenesis	cytoskeleton	cytoskeletal activity	18810	Plec	Q6S390					WP488; WP572	Alpha 6 beta 4 integrin signaling pathway; EGFR1 signaling pathway	28	2	0	0.96	1.026	1.102	0.936	-0.06	0.04	0.14	-0.09	0.868655	0.995709	0.335904	0.757377	1	1	1	1	89.3
FALSE	High	Master Protein	3197	A1BN54	submitted name: Actinin, alpha 1 [OS=Mus musculus]	0	FALSE	49.085	14	10	10	0	4	887	102.7	5.48	40.13		cytoskeleton;other cell component	cytoskeletal activity;other molecular function	109711	Actn1	A1BN54	ENSMUSG00000015143				WP523; WP6; WP85	Regulation of actin cytoskeleton; Integrin-mediated cell adhesion; Focal adhesion	22	3	0	1.057	1.115	1.023	0.948	0.08	0.16	0.03	-0.08	0.885655	0.178012	0.915786	0.479465	1	0.521423	1	1	94.9
FALSE	High	Master Protein	2713	P27773	Protein disulfide-isomerase A3 [OS=Mus musculus]	0	FALSE	48.676	27	10	11	7	10	505	56.6	6.21	38.09	cell adhesion;cell organization and biogenesis;protein metabolism;other metabolic processes;stress response;signal transduction;other biological processes	non-structural extracellular;plasma membrane;other membranes;ER/Golgi;other cell component	signal transduction activity or receptor binding;other molecular function	14827	Pdia3	mmu:14827; P27773; Q3TEI9; Q3TIL2; Q3UZK8; Q8C2F4; Q99LF6	ENSMUSG00000027248	R-MMU-1236974; R-MMU-983170; R-MMU-901042	R-MMU-1236974; R-MMU-983170; R-MMU-901042	ER-Phagosome pathway; Antigen Presentation: Folding, assembly and peptide loading of class I MHC; Calnexin/calreticulin cycle			174	3	0	1.103	0.977	1.055	1.128	0.14	-0.03	0.08	0.17	0.0992352	0.999997	0.47066	0.102554	0.638636	1	1	1	94.1
FALSE	High	Master Protein	1391	P61922	4-aminobutyrate aminotransferase, mitochondrial [OS=Mus musculus]	0	FALSE	48.566	32	11	12	0	11	500	56.4	8.09	40.62	other metabolic processes;stress response;developmental processes;other biological processes	mitochondrion;other cell component	other molecular function	268860	Abat	mmu:268860; P61922; Q8BZA3	ENSMUSG00000057880	R-MMU-916853	R-MMU-916853	Degradation of GABA	WP240	Alanine and aspartate metabolism	220	2	0	1.018	1.04	0.864	0.979	0.03	0.06	-0.21	-0.03	0.999999	0.919964	0.646945	0.915712	1	1	1	1	112.9
FALSE	High	Master Protein	1089	Q62468	Villin-1 [OS=Mus musculus]	0	FALSE	48.479	24	15	15	1	15	827	92.7	6.04	36.14	cell organization and biogenesis;transport;signal transduction;other biological processes	plasma membrane;other membranes;cytoskeleton;other cell component	enzyme regulator activity;cytoskeletal activity;other molecular function	22349	Vil1	mmu:22349; Q149B6; Q62468; Q91WH4	ENSMUSG00000026175				WP523	Regulation of actin cytoskeleton	225	1	0	0.998	1.028	0.987	0.971	0	0.04	-0.02	-0.04	0.995432	0.999612	0.968228	0.986807	1	1	1	1	101
FALSE	High	Master Protein	910	E9PV45	ubiquitinyl hydrolase 1 [OS=Mus musculus]	0	FALSE	48.363	5	9	10	0	8	2618	293.9	6.21	39.13	protein metabolism		other molecular function		Usp24	E9PV45	ENSMUSG00000028514						19	0	0	0.994	1.003	1.013	0.991	-0.01	0	0.02	-0.01	0.99808	0.958192	0.712327	0.987551	1	1	1	1	98.4
FALSE	High	Master Protein	311	Q8C290	Heterogeneous nuclear ribonucleoprotein U [OS=Mus musculus]	0	FALSE	48.237	11	9	11	0	9	800	87.9	6.24	48.45					Hnrnpu	Q8C290							3	0	0	0.979	1	1.057	0.979	-0.03	0	0.08	-0.03	0.993635	0.940731	0.353387	0.842691	1	1	1	1	94.5
FALSE	High	Master Protein	4195	Q3UZH3	C-1-tetrahydrofolate synthase, cytoplasmic [OS=Mus musculus]	0	FALSE	48.197	13	8	10	0	8	937	101.4	6.99	37.21	other metabolic processes		other molecular function		Mthfd1	Q3UZH3							51	0	0	1.018	1.042	0.96	0.978	0.03	0.06	-0.06	-0.03	0.821792	0.575015	0.616575	0.969888	1	0.983204	1	1	104.9
FALSE	High	Master Protein	811	A1L2Z3	ER membrane protein complex subunit 1 [OS=Mus musculus]	0	FALSE	47.633	13	9	10	0	1	997	111.6	7.43	35.72		other membranes;ER/Golgi			Emc1	A1L2Z3							22	0	0	1.016	1.139	1.142	0.893	0.02	0.19	0.19	-0.16	0.840411	0.0606981	0.024431	0.231248	1	0.312638	0.834976	1	85.1
FALSE	High	Master Protein	4385	Q922F4	Tubulin beta-6 chain [OS=Mus musculus]	0	FALSE	47.369	29	10	11	0	2	447	50.1	4.89	42.56	cell cycle OR cell proliferation;cell organization and biogenesis	cytoskeleton;other cell component	cytoskeletal activity;other molecular function	67951	Tubb6	mmu:67951; Q922F4	ENSMUSG00000001473	R-MMU-2132295; R-MMU-437239; R-MMU-6811434; R-MMU-983189; R-MMU-6807878; R-MMU-2467813; R-MMU-9833482; R-MMU-2500257; R-MMU-380320; R-MMU-5663220; R-MMU-9648025; R-MMU-5620924; R-MMU-8955332; R-MMU-190840; R-MMU-3371497; R-MMU-5610787; R-MMU-5626467; R-MMU-6811436; R-MMU-8852276; R-MMU-9646399; R-MMU-9668328	R-MMU-2132295; R-MMU-437239; R-MMU-6811434; R-MMU-983189; R-MMU-6807878; R-MMU-2467813; R-MMU-9833482; R-MMU-2500257; R-MMU-380320; R-MMU-5663220; R-MMU-68877; R-MMU-9648025; R-MMU-5620924; R-MMU-8955332; R-MMU-190840; R-MMU-3371497; R-MMU-5610787; R-MMU-5617833; R-MMU-5626467; R-MMU-6811436; R-MMU-8852276; R-MMU-9646399; R-MMU-9668328	MHC class II antigen presentation; Recycling pathway of L1; COPI-dependent Golgi-to-ER retrograde traffic; Kinesins; COPI-mediated anterograde transport; Separation of Sister Chromatids; PKR-mediated signaling; Resolution of Sister Chromatid Cohesion; Recruitment of NuMA to mitotic centrosomes; RHO GTPases Activate Formins; EML4 and NUDC in mitotic spindle formation; Intraflagellar transport; Car…			58	23	1	1.163	1.486	1.049	0.783	0.22	0.57	0.07	-0.35	0.53021	0.0318785	0.878466	0.302268	1	0.259719	1	1	95.3
FALSE	High	Master Protein	2793	Q4JG03	HECT-type E3 ubiquitin transferase [OS=Mus musculus]	0	FALSE	47.077	3	9	9	0	9	4378	482.4	5.22	36.34	protein metabolism;DNA metabolism;other metabolic processes;stress response	nucleus	other molecular function	59026	Huwe1	mmu:59026; Q4JG03							52	0	0	0.972	0.978	1.005	0.993	-0.04	-0.03	0.01	-0.01	0.379888	0.817456	0.912436	0.85573	1	1	1	1	98.4
FALSE	High	Master Protein	820	P26443	Glutamate dehydrogenase 1, mitochondrial [OS=Mus musculus]	0	FALSE	47.019	17	6	10	1	6	558	61.3	8	42.47	other metabolic processes;developmental processes;other biological processes	mitochondrion;ER/Golgi;other cell component	other molecular function	14661	Glud1	mmu:14661; P26443; Q8C273	ENSMUSG00000021794	R-MMU-8964539; R-MMU-9837999; R-MMU-2151201	R-MMU-8964539; R-MMU-9837999; R-MMU-2151201	Glutamate and glutamine metabolism; Mitochondrial protein degradation; Transcriptional activation of mitochondrial biogenesis			149	3	0	1.015	1.14	0.974	0.89	0.02	0.19	-0.04	-0.17	0.935983	0.00262824	0.738487	0.00707865	1	0.106231	1	1	102.4
FALSE	High	Master Protein	2350	Q3TQP7	Acetyl-CoA acetyltransferase, mitochondrial [OS=Mus musculus]	0	FALSE	46.978	35	7	8	0	7	424	44.8	8.35	32.56			other molecular function		Acat1	Q3TQP7							7	0	0	1.063	1.072	0.959	0.991	0.09	0.1	-0.06	-0.01	0.511854	0.058574	0.674043	0.490259	1	0.305521	1	1	103.5
FALSE	High	Master Protein	839	P09411	Phosphoglycerate kinase 1 [OS=Mus musculus]	0	FALSE	46.798	30	9	10	2	9	417	44.5	7.9	37.31	protein metabolism;other metabolic processes;stress response;other biological processes	non-structural extracellular;other membranes;cytosol;other cell component	kinase activity;other molecular function	18655	Pgk1	mmu:18655; P09411; Q3TPE6; Q3UKV8; Q5XJE7	ENSMUSG00000062070	R-MMU-70263; R-MMU-70171	R-MMU-70263; R-MMU-70171	Gluconeogenesis; Glycolysis	WP157	Glycolysis and gluconeogenesis	181	3	0	1.019	1.008	0.955	1.011	0.03	0.01	-0.07	0.02	0.995451	0.944352	0.354512	0.861168	1	1	1	1	104.5
FALSE	High	Master Protein	4407	Q6NY00	Fructose-bisphosphate aldolase [OS=Mus musculus]	0	FALSE	46.73	39	10	10	0	10	364	39.3	8.25	34.63	other metabolic processes		other molecular function		Aldoa	Q6NY00							79	0	0	0.966	0.939	0.906	1.028	-0.05	-0.09	-0.14	0.04	0.771417	0.27087	0.152126	0.776672	1	0.662322	1	1	107.8
FALSE	High	Master Protein	2032	Q8C7X2-2	Isoform 2 of ER membrane protein complex subunit 1 [OS=Mus musculus]	0	FALSE	46.634	13	9	10	1	1	994	111.2	7.43	34.75					Emc1	Q8C7X2-2							0	0	8	1.101	1.117	1.087	0.986	0.14	0.16	0.12	-0.02	0.214963	0.0299737	0.174501	0.646785	0.844619	0.257847	1	1	91.7
FALSE	High	Master Protein	2698	Q6P5E4	UDP-glucose:glycoprotein glucosyltransferase 1 [OS=Mus musculus]	0	FALSE	46.618	9	11	11	6	11	1551	176.3	5.62	40.22	protein metabolism;other metabolic processes;stress response	ER/Golgi;other cell component	other molecular function	320011	Uggt1	E9QQ49; mmu:320011; Q6NV70; Q6P5E4	ENSMUSG00000037470				WP5242	Comprehensive IL-17A signaling	97	1	0	1.032	0.984	1.05	1.049	0.05	-0.02	0.07	0.07	0.329357	0.962471	0.338135	0.580024	0.991532	1	1	1	93.8
FALSE	High	Master Protein	4383	P17426	AP-2 complex subunit alpha-1 [OS=Mus musculus]	0	FALSE	46.547	15	9	9	0	6	977	107.6	7.03	36.7	transport;other biological processes	plasma membrane;other membranes;other cell component	signal transduction activity or receptor binding;other molecular function	11771	Ap2a1	mmu:11771; P17426	ENSMUSG00000060279	R-MMU-8856825; R-MMU-2132295; R-MMU-437239; R-MMU-8964038; R-MMU-416993; R-MMU-177504; R-MMU-5099900; R-MMU-5140745; R-MMU-8866427	R-MMU-8856825; R-MMU-8856828; R-MMU-2132295; R-MMU-437239; R-MMU-8964038; R-MMU-416993; R-MMU-177504; R-MMU-5099900; R-MMU-5140745; R-MMU-8866427	Cargo recognition for clathrin-mediated endocytosis; MHC class II antigen presentation; Recycling pathway of L1; LDL clearance; Trafficking of GluR2-containing AMPA receptors; Retrograde neurotrophin signalling; WNT5A-dependent internalization of FZD4; WNT5A-dependent internalization of FZD2, FZD5 and ROR2; VLDLR internalisation and degradation	WP572	EGFR1 signaling pathway	150	11	3	0.966	0.993	1.007	0.974	-0.05	-0.01	0.01	-0.04	0.0914565	0.935052	0.999947	0.230726	0.606843	1	1	1	99.5
FALSE	High	Master Protein	1627	Q3U505	Dolichyl-diphosphooligosaccharide--protein glycosyltransferase subunit 2 [OS=Mus musculus]	0	FALSE	46.461	21	9	9	0	9	659	72.1	6.49	37.03		other membranes;ER/Golgi			Rpn2	Q3U505							23	0	0	1.044	1.017	1.065	1.027	0.06	0.02	0.09	0.04	0.820519	0.958591	0.27715	0.981367	1	1	1	1	93.7
FALSE	High	Master Protein	3949	Q542G9	Annexin [OS=Mus musculus]	0	FALSE	46.142	28	9	9	0	9	339	38.7	7.69	38.41	cell organization and biogenesis;transport;developmental processes;other biological processes	non-structural extracellular;extracellular matrix;plasma membrane;other membranes;other cytoplasmic organelle;other cell component	enzyme regulator activity;cytoskeletal activity;other molecular function	12306	Anxa2	mmu:12306; Q542G9					WP374	Prostaglandin synthesis and regulation	231	1	0	1.042	1.23	1.03	0.848	0.06	0.3	0.04	-0.24	0.890321	0.00609092	0.982455	0.0210905	1	0.137155	1	1	98
FALSE	High	Master Protein	2166	P10126	Elongation factor 1-alpha 1 [OS=Mus musculus]	0	FALSE	45.971	32	13	14	0	8	462	50.1	9.01	42.61	protein metabolism;other metabolic processes;other biological processes	plasma membrane;other membranes;cytosol;cytoskeleton;translational apparatus;nucleus;other cell component	nucleic acid binding activity;other molecular function	13627	Eef1a1	mmu:13627; P10126; Q61511; Q6ZWN2; Q8BMB8; Q8BVS8; Q99KU5	ENSMUSG00000037742	R-MMU-6798695; R-MMU-156842; R-MMU-3371511; R-MMU-8876725	R-MMU-6798695; R-MMU-156842; R-MMU-3371511; R-MMU-8876725	Neutrophil degranulation; Eukaryotic Translation Elongation; HSF1 activation; Protein methylation	WP307; WP572	Translation factors; EGFR1 signaling pathway	141	6	5	0.97	0.949	1.038	1.023	-0.04	-0.08	0.05	0.03	0.996363	0.986339	0.908817	0.945008	1	1	1	1	97.4
FALSE	High	Master Protein	3293	Q8CDZ5	Nucleoporin Nup133/Nup155-like C-terminal domain-containing protein [OS=Mus musculus]	0	FALSE	45.953	11	7	7	0	7	1155	128.5	5.17	36.64	transport	nucleus	other molecular function	234865	Nup133	mmu:234865; Q8CDZ5							36	0	0	1.003	1.052	1.009	0.953	0	0.07	0.01	-0.07	0.980334	0.241494	0.994251	0.134306	1	0.619873	1	1	98.9
FALSE	High	Master Protein	4062	Q3TXS7	26S proteasome non-ATPase regulatory subunit 1 [OS=Mus musculus]	0	FALSE	45.736	10	7	7	0	7	953	105.7	5.39	34.21	protein metabolism;other metabolic processes;other biological processes	nucleus;other cell component	enzyme regulator activity;other molecular function	70247	Psmd1	B2RRP8; mmu:70247; Q3TXS7	ENSMUSG00000026229	R-MMU-6798695; R-MMU-2871837; R-MMU-202424; R-MMU-1169091; R-MMU-8951664; R-MMU-4608870; R-MMU-4641257; R-MMU-5632684; R-MMU-5689880; R-MMU-8941858; R-MMU-983168; R-MMU-174084; R-MMU-174154; R-MMU-174178; R-MMU-174184; R-MMU-2467813; R-MMU-68867; R-MMU-69017; R-MMU-8852276; R-MMU-5687128; R-MMU-5689603; R-MMU-8948751; R-MMU-382556; R-MMU-5658442; R-MMU-8854050; R-MMU-350562; R-MMU-1234176; R-MMU-…	R-MMU-6798695; R-MMU-2871837; R-MMU-202424; R-MMU-1169091; R-MMU-8951664; R-MMU-4608870; R-MMU-4641257; R-MMU-5632684; R-MMU-5689880; R-MMU-8941858; R-MMU-983168; R-MMU-174084; R-MMU-174154; R-MMU-174178; R-MMU-174184; R-MMU-2467813; R-MMU-68867; R-MMU-69017; R-MMU-5607764; R-MMU-8852276; R-MMU-5687128; R-MMU-5689603; R-MMU-8948751; R-MMU-382556; R-MMU-5658442; R-MMU-8854050; R-MMU-350562; R-MMU-…	Neutrophil degranulation; FCERI mediated NF-kB activation; Downstream TCR signaling; Activation of NF-kappaB in B cells; Neddylation; Asymmetric localization of PCP proteins; Degradation of AXIN; Hedgehog 'on' state; Ub-specific processing proteases; Regulation of RUNX3 expression and activity; Antigen processing: Ubiquitination & Proteasome degradation; Autodegradation of Cdh1 by Cdh1:APC/C; APC…			62	49	0	1.206	1.203	1.024	1.002	0.27	0.27	0.03	0	0.000496426	0.000567356	0.790669	0.999761	0.159894	0.0769653	1	1	98.4
FALSE	High	Master Protein	1628	P10649	Glutathione S-transferase Mu 1 [OS=Mus musculus]	0	FALSE	45.568	63	13	16	1	4	218	26	7.94	38.97	other metabolic processes;other biological processes	non-structural extracellular;cytosol;other cell component	other molecular function	14862	Gstm1	A2AE90; mmu:14862; P10649; Q58ET5	ENSMUSG00000058135	R-MMU-156590	R-MMU-156590	Glutathione conjugation	WP1251; WP1262; WP1264; WP4466	Metapathway biotransformation; Aflatoxin B1 metabolism; Estrogen metabolism; Oxidative stress and redox pathway	82	5	9	1.039	0.994	0.968	1.045	0.06	-0.01	-0.05	0.06	0.982106	0.957177	0.772481	0.820125	1	1	1	1	104.2
FALSE	High	Master Protein	980	Q08091	Calponin-1 [OS=Mus musculus]	0	FALSE	45.496	36	8	12	0	8	297	33.3	8.97	44.91	cell organization and biogenesis;other biological processes	cytoskeleton	cytoskeletal activity;other molecular function	12797	Cnn1	mmu:12797; Q08091	ENSMUSG00000001349				WP385	Myometrial relaxation and contraction pathways	41	1	0	1.025	1.189	1.123	0.862	0.04	0.25	0.17	-0.21	0.887569	0.458154	0.930123	0.168714	1	0.878215	1	1	90.1
FALSE	High	Master Protein	1597	Q9D8E6	Large ribosomal subunit protein uL4 [OS=Mus musculus]	0	FALSE	45.304	26	10	11	3	10	419	47.1	11	39.85	cell organization and biogenesis;protein metabolism;other metabolic processes;other biological processes	cytosol;cytoskeleton;ER/Golgi;translational apparatus;nucleus;other cell component	nucleic acid binding activity;other molecular function	67891	Rpl4	mmu:67891; Q9CY08; Q9D8E6	ENSMUSG00000032399	R-MMU-6791226; R-MMU-156827; R-MMU-1799339; R-MMU-72689; R-MMU-72706; R-MMU-975956; R-MMU-975957	R-MMU-6791226; R-MMU-156827; R-MMU-1799339; R-MMU-72689; R-MMU-72706; R-MMU-975956; R-MMU-975957	Major pathway of rRNA processing in the nucleolus and cytosol; L13a-mediated translational silencing of Ceruloplasmin expression; SRP-dependent cotranslational protein targeting to membrane; Formation of a pool of free 40S subunits; GTP hydrolysis and joining of the 60S ribosomal subunit; Nonsense Mediated Decay (NMD) independent of the Exon Junction Complex (EJC); Nonsense Mediated Decay (NMD) e…	WP163	Cytoplasmic ribosomal proteins	117	8	0	1.026	0.972	1.083	1.055	0.04	-0.04	0.11	0.08	0.629405	0.838861	0.465059	0.225269	1	1	1	1	93.5
FALSE	High	Master Protein	1798	E9PUM3	Alpha-1,4 glucan phosphorylase [OS=Mus musculus]	0	FALSE	45.292	14	8	8	0	4	754	87.5	8.51	35.94	other metabolic processes		other molecular function		Pygm	E9PUM3	ENSMUSG00000032648						40	0	0	1.106	1.124	0.913	0.984	0.15	0.17	-0.13	-0.02	0.25318	0.107652	0.826482	0.945032	0.88445	0.414453	1	1	105.4
FALSE	High	Master Protein	3993	Q9QZE5	Coatomer subunit gamma-1 [OS=Mus musculus]	0	FALSE	45.128	13	8	9	6	6	874	97.5	5.35	38.58	transport;other biological processes	other membranes;cytosol;ER/Golgi	other molecular function	54161	Copg1	mmu:54161; Q3U9F4; Q8BP96; Q8R1A7; Q922C6; Q9QZE5	ENSMUSG00000030058	R-MMU-6811434; R-MMU-6807878	R-MMU-6811434; R-MMU-6807878	COPI-dependent Golgi-to-ER retrograde traffic; COPI-mediated anterograde transport			75	2	1	1.116	1.273	1.038	0.877	0.16	0.35	0.05	-0.19	0.0733864	0.000595291	0.543635	0.0624711	0.544451	0.0769653	1	1	95.9
FALSE	High	Master Protein	1485	Q4FZK2	Elongation factor 1-gamma [OS=Mus musculus]	0	FALSE	45.033	27	8	9	2	8	437	50	6.74	40.98	protein metabolism;other metabolic processes;other biological processes	ER/Golgi	nucleic acid binding activity	67160	Eef1g	mmu:67160; Q4FZK2					WP307	Translation factors	68	1	0	1.057	1.077	1.057	0.982	0.08	0.11	0.08	-0.03	0.235168	0.135996	0.647682	0.983938	0.871378	0.467685	1	1	96.1
FALSE	High	Master Protein	1902	Q3TI99	L-lactate dehydrogenase [OS=Mus musculus]	0	FALSE	45.024	38	11	15	0	9	332	36.5	7.74	45.75	other metabolic processes	other cell component	other molecular function		Ldha	Q3TI99							27	0	2	0.995	0.986	0.941	1.008	-0.01	-0.02	-0.09	0.01	0.947483	0.543687	0.234736	0.842547	1	0.959967	1	1	106.3
FALSE	High	Master Protein	3715	A2AMH4	Choline transporter-like protein [OS=Mus musculus]	0	FALSE	44.898	16	10	10	0	10	718	80	8.22	31.9	transport	plasma membrane;other membranes;cytosol;mitochondrion;nucleus	transporter activity	100434	Slc44a1	A2AMH4	ENSMUSG00000028412						54	0	0	1.069	1.058	0.943	1.01	0.1	0.08	-0.08	0.01	0.362349	0.317658	0.961003	0.999633	1	0.716785	1	1	104.2
FALSE	High	Master Protein	700	Q3TNK2	submitted name: Uncharacterized protein [OS=Mus musculus]	0	FALSE	44.881	21	10	12	0	10	606	66.3	6.73	41.98					Wdr1	Q3TNK2							1	0	0	0.991	1.075	0.9	0.922	-0.01	0.1	-0.15	-0.12	0.99987	0.490839	0.553404	0.452809	1	0.909793	1	1	107.9
FALSE	High	Master Protein	4165	Q6ZQ38	Cullin-associated NEDD8-dissociated protein 1 [OS=Mus musculus]	0	FALSE	44.719	8	8	8	3	8	1230	136.2	5.78	34.68	cell organization and biogenesis;protein metabolism;other metabolic processes;other biological processes	cytosol;ER/Golgi;nucleus;other cell component	other molecular function	71902	Cand1	mmu:71902; Q6PFR0; Q6ZQ38; Q9CV45	ENSMUSG00000020114	R-MMU-6798695; R-MMU-8951664; R-MMU-917937	R-MMU-6798695; R-MMU-8951664; R-MMU-917937	Neutrophil degranulation; Neddylation; Iron uptake and transport			103	3	0	1.082	1.082	0.964	1	0.11	0.11	-0.05	0	0.111149	0.0834285	0.78333	0.998067	0.675598	0.360586	1	1	103.2
FALSE	High	Master Protein	2695	P48678	Prelamin-A/C [OS=Mus musculus]	0	FALSE	44.619	24	13	13	0	13	665	74.2	6.98	33.3	cell cycle OR cell proliferation;cell organization and biogenesis;other metabolic processes;stress response;transport;developmental processes;other biological processes	other membranes;cytoskeleton;nucleus;other cell component	cytoskeletal activity;other molecular function	16905	Lmna	B3RH23; B3RH24; mmu:16905; P11516; P48678; P97859; Q3TIH0; Q3TTS8; Q3U733; Q3U7I5; Q3UCA0; Q3UCJ8; Q3UCU3; Q91WF2; Q9DC21	ENSMUSG00000028063				WP447; WP571	Adipogenesis genes; FAS pathway and stress induction of HSP regulation	247	2	0	0.911	0.938	1.04	0.972	-0.13	-0.09	0.06	-0.04	0.0418627	0.251692	0.966512	0.695733	0.435208	0.632897	1	1	96.4
FALSE	High	Master Protein	3484	Q8C605	ATP-dependent 6-phosphofructokinase [OS=Mus musculus]	0	FALSE	44.402	10	7	7	0	6	784	85.5	6.89	30.99	other metabolic processes	other cell component	kinase activity;other molecular function	56421	Pfkp	mmu:56421; Q8C605	ENSMUSG00000021196				WP157	Glycolysis and gluconeogenesis	108	1	1	1.03	1.136	1.022	0.907	0.04	0.18	0.03	-0.14	0.512095	0.0117421	0.833347	0.134351	1	0.172344	1	1	97.5
FALSE	High	Master Protein	1689	Q3THU8	Solute carrier family 25 member 3 [OS=Mus musculus]	0	FALSE	44.295	30	8	11	0	8	357	39.6	9.19	39.09	transport	other membranes;mitochondrion	transporter activity		Slc25a3	Q3THU8							39	0	0	1.092	1.093	0.97	1	0.13	0.13	-0.04	0	0.351888	0.0765738	0.965991	0.757185	1	0.343509	1	1	100.8
FALSE	High	Master Protein	2780	P51658	Estradiol 17-beta-dehydrogenase 2 [OS=Mus musculus]	0	FALSE	44.09	21	6	7	3	6	381	41.8	8.57	30.24	other metabolic processes;developmental processes;other biological processes	other membranes;ER/Golgi;other cell component	other molecular function	15486	Hsd17b2	mmu:15486; O08898; P51658	ENSMUSG00000031844	R-MMU-193144	R-MMU-193144	Estrogen biosynthesis	WP55	Steroid biosynthesis	65	2	0	1.141	1.158	1.101	0.986	0.19	0.21	0.14	-0.02	0.283891	0.129762	0.777286	0.953944	0.917894	0.453613	1	1	93.8
FALSE	High	Master Protein	994	P37804	Transgelin [OS=Mus musculus]	0	FALSE	43.973	56	11	19	3	10	201	22.6	8.81	57.43	other biological processes	other cell component		21345	Tagln	mmu:21345; P37804; Q545W0	ENSMUSG00000032085						15	0	1	1.121	1.179	1.083	0.951	0.16	0.24	0.12	-0.07	0.929373	0.356967	0.892859	0.687464	1	0.765785	1	1	92.7
FALSE	High	Master Protein	280	Q6PEE6	AP-2 complex subunit alpha [OS=Mus musculus]	0	FALSE	43.954	12	8	8	0	5	938	103.9	6.83	32.16	transport	plasma membrane;other membranes	other molecular function	11772	Ap2a2	mmu:11772; Q6PEE6							71	0	0	1.092	1.138	1.013	0.96	0.13	0.19	0.02	-0.06	0.0371398	0.00273832	0.582946	0.464399	0.410991	0.107791	1	1	98.7
FALSE	High	Master Protein	2831	E9Q3Y4	submitted name: LPS-responsive beige-like anchor [OS=Mus musculus]	0	FALSE	43.814	5	9	9	0	9	2854	316.6	5.54	36.21				80877	Lrba	E9Q3Y4; mmu:80877	ENSMUSG00000028080						7	0	0	1.051	1.075	1.138	0.978	0.07	0.1	0.19	-0.03	0.631783	0.165895	0.00471761	0.732731	1	0.501169	0.783222	1	88.2
FALSE	High	Master Protein	222	Q3TKD0	submitted name: Transportin 1 [OS=Mus musculus]	0	FALSE	43.591	19	11	12	0	7	807	91.7	4.92	39.9	transport	other cell component	other molecular function		Tnpo1	Q3TKD0	ENSMUSG00000009470						35	0	4	0.983	1.068	1.134	0.92	-0.02	0.1	0.18	-0.12	0.981772	0.193729	0.0229244	0.107371	1	0.545519	0.805287	1	90.3
FALSE	High	Master Protein	2625	P01027	Complement C3 [OS=Mus musculus]	0	FALSE	43.503	8	10	10	7	10	1663	186.4	6.73	37.37	cell organization and biogenesis;protein metabolism;other metabolic processes;stress response;developmental processes;other biological processes	non-structural extracellular;plasma membrane;other membranes;other cell component	signal transduction activity or receptor binding;enzyme regulator activity;other molecular function	12266	C3	mmu:12266; P01027; Q61370; Q80XP1	ENSMUSG00000024164	R-MMU-198933; R-MMU-977606; R-MMU-6798695; R-MMU-381426; R-MMU-8957275; R-MMU-418594; R-MMU-375276; R-MMU-173736; R-MMU-174577	R-MMU-198933; R-MMU-977606; R-MMU-6798695; R-MMU-381426; R-MMU-8957275; R-MMU-418594; R-MMU-375276; R-MMU-173736; R-MMU-174577	Immunoregulatory interactions between a Lymphoid and a non-Lymphoid cell; Regulation of Complement cascade; Neutrophil degranulation; Regulation of Insulin-like Growth Factor (IGF) transport and uptake by Insulin-like Growth Factor Binding Proteins (IGFBPs); Post-translational protein phosphorylation; G alpha (i) signalling events; Peptide ligand-binding receptors; Alternative complement activati…	WP200; WP3625; WP5242	Complement activation, classical pathway; Tyrobp causal network in microglia; Comprehensive IL-17A signaling	283	12	0	0.962	0.969	0.774	0.992	-0.06	-0.04	-0.37	-0.01	0.529463	0.996334	0.0529958	0.65363	1	1	1	1	125.6
FALSE	High	Master Protein	3745	Q5SYD0	Unconventional myosin-Id [OS=Mus musculus]	0	FALSE	43.276	11	10	10	0	10	1006	116	9.41	35.25	cell organization and biogenesis;transport;other biological processes	plasma membrane;other membranes;cytosol;cytoskeleton;other cytoplasmic organelle;other cell component	cytoskeletal activity;other molecular function	338367	Myo1d	mmu:338367; Q5SSK7; Q5SYD0; Q8BWY5	ENSMUSG00000035441						121	0	0	1.01	0.948	1.167	1.065	0.01	-0.08	0.22	0.09	0.865265	0.970749	0.00312995	0.632329	1	1	0.783222	1	85.4
FALSE	High	Master Protein	1843	A0A1Y7VNG3	submitted name: Myosin XVB [OS=Mus musculus]	0	FALSE	43.121	8	7	7	0	7	1611	178.2	6.39	28.75		cytoskeleton	cytoskeletal activity;other molecular function		Myo15b	A0A1Y7VNG3	ENSMUSG00000034427						31	0	0	0.943	0.953	0.883	0.99	-0.08	-0.07	-0.18	-0.02	0.963076	0.990323	0.603278	0.997901	1	1	1	1	113.8
FALSE	High	Master Protein	4164	Q6URW6	Myosin-14 [OS=Mus musculus]	0	FALSE	42.942	7	14	16	0	5	2000	228.4	5.55	43.97	cell organization and biogenesis;other biological processes	cytoskeleton;other cell component	cytoskeletal activity;other molecular function	71960	Myh14	B3F3T1; mmu:71960; Q6URW6; Q80V64; Q80ZE6	ENSMUSG00000030739	R-MMU-5627123	R-MMU-5627123	RHO GTPases activate PAKs			107	1	0	0.868	1.023	1.245	0.849	-0.2	0.03	0.32	-0.24	0.310786	0.84894	0.0185209	0.0889945	0.962922	1	0.784403	1	82.5
FALSE	High	Master Protein	3232	F8WGU3	submitted name: Epithelial splicing regulatory protein 1 [OS=Mus musculus]	0	FALSE	42.921	20	7	7	0	7	681	75.6	6.58	36.29	other biological processes	nucleus	nucleic acid binding activity	207920	Esrp1	F8WGU3	ENSMUSG00000040728				WP310	mRNA processing	36	1	0	1.137	1.283	1.195	0.887	0.19	0.36	0.26	-0.17	0.488669	0.038943	0.194167	0.388253	1	0.278584	1	1	83.9
FALSE	High	Master Protein	3095	Q6NZM8	submitted name: 3'-phosphoadenosine 5'-phosphosulfate synthase 1 [OS=Mus musculus]	0	FALSE	42.907	17	7	9	0	5	603	68.5	6.61	32.66	other metabolic processes		kinase activity;other molecular function	23971	Papss1	Q6NZM8	ENSMUSG00000028032				WP2185	Purine metabolism	82	1	2	1.065	1.058	1.162	1.006	0.09	0.08	0.22	0.01	0.789762	0.668663	0.0367021	0.996139	1	1	0.915093	1	86.9
FALSE	High	Master Protein	1565	Q78PY7	Staphylococcal nuclease domain-containing protein 1 [OS=Mus musculus]	0	FALSE	42.364	11	7	8	0	7	910	102	7.43	31.56	RNA metabolism OR transcription;other metabolic processes;other biological processes	cytosol;nucleus;other cell component	nucleic acid binding activity;other molecular function	56463	Snd1	mmu:56463; Q3TT46; Q78PY7; Q922L5; Q9R0S1	ENSMUSG00000001424						93	0	0	1.181	1.084	1.111	1.09	0.24	0.12	0.15	0.12	0.0104778	0.164402	0.126905	0.40891	0.338295	0.499365	1	1	91
FALSE	High	Master Protein	3794	Q8VCT4	Carboxylesterase 1D [OS=Mus musculus]	0	FALSE	42.181	21	8	8	5	5	565	61.7	6.61	34.6	cell organization and biogenesis;other metabolic processes;stress response;transport;other biological processes	cytosol;ER/Golgi;other cell component	other molecular function	104158	Ces1d	mmu:104158; Q8VCT4; Q91ZV9; Q924V8; Q9ULY1	ENSMUSG00000056973	R-MMU-9749641; R-MMU-2022377; R-MMU-211945; R-MMU-5578768	R-MMU-9749641; R-MMU-2022377; R-MMU-211945; R-MMU-5578768	Aspirin ADME; Metabolism of Angiotensinogen to Angiotensins; Phase I - Functionalization of compounds; Physiological factors			238	4	3	0.711	0.742	0.849	0.957	-0.49	-0.43	-0.24	-0.06	0.00249972	0.0038266	0.0986701	0.99406	0.193709	0.120755	1	1	118.1
FALSE	High	Master Protein	4159	B7ZNL3	submitted name: Tpm1 protein [OS=Mus musculus]	0	FALSE	41.92	44	15	15	0	7	284	32.6	4.74	38.41		cytoskeleton	cytoskeletal activity	22003	Tpm1	B7ZNL3	ENSMUSG00000032366						14	0	1	0.959	1.055	1.064	0.91	-0.06	0.08	0.09	-0.14	0.476046	0.942758	0.928085	0.227036	1	1	1	1	95
FALSE	High	Master Protein	2210	Q3TQP6	Malic enzyme [OS=Mus musculus]	0	FALSE	41.628	20	5	5	0	5	552	61.4	6.48	30.61			other molecular function	17436	Me1	Q3TQP6	ENSMUSG00000032418				WP2316	PPAR signaling pathway	22	1	0	0.946	1.038	0.918	0.911	-0.08	0.05	-0.12	-0.13	0.935002	0.905691	0.781192	0.605707	1	1	1	1	110.2
FALSE	High	Master Protein	2853	Q8VDC3	submitted name: Cytoplasmic aconitase [OS=Mus musculus]	0	FALSE	41.625	13	10	10	0	10	899	99	7.34	32.17		other cell component	nucleic acid binding activity;other molecular function		aco1	Q8VDC3							25	0	0	0.995	0.992	0.928	1.003	-0.01	-0.01	-0.11	0	0.98981	0.717328	0.0346105	0.870885	1	1	0.912058	1	108.8
FALSE	High	Master Protein	2490	Q9EPL8	Importin-7 [OS=Mus musculus]	0	FALSE	41.587	12	8	8	7	7	1038	119.4	4.82	31.89	stress response;transport;other biological processes	cytosol;nucleus;other cell component	other molecular function	233726	Ipo7	mmu:233726; Q7TN09; Q7TQ63; Q8BKD8; Q8BYI0; Q9EPL8	ENSMUSG00000066232				WP1763	Mechanisms associated with pluripotency	92	1	1	1.3	1.459	1.102	0.891	0.38	0.55	0.14	-0.17	0.00482381	0.000615407	0.59814	0.608544	0.231119	0.0769653	1	1	92.1
FALSE	High	Master Protein	1016	A0A286YDF5	submitted name: Myoferlin [OS=Mus musculus]	0	FALSE	41.493	6	10	10	0	10	2061	234.4	6.14	37.42		plasma membrane;other membranes;cytoskeleton	other molecular function	226101	Myof	A0A286YDF5	ENSMUSG00000048612						36	0	0	0.956	0.999	1.067	0.958	-0.06	0	0.09	-0.06	0.813415	0.962944	0.328366	0.545692	1	1	1	1	94.7
FALSE	High	Master Protein	3105	Q64511	DNA topoisomerase 2-beta [OS=Mus musculus]	0	FALSE	41.463	8	10	10	2	8	1612	181.8	8.29	33.94	cell cycle OR cell proliferation;cell organization and biogenesis;DNA metabolism;other metabolic processes;stress response;developmental processes;other biological processes	cytosol;nucleus;other cell component	nucleic acid binding activity;other molecular function	21974	Top2b	mmu:21974; Q64511; Q7TQG4	ENSMUSG00000017485	R-MMU-4615885	R-MMU-4615885	SUMOylation of DNA replication proteins			220	1	2	1.031	1.046	1.116	0.986	0.04	0.06	0.16	-0.02	0.999984	0.709788	0.0788326	0.729337	1	1	1	1	90.1
FALSE	High	Master Protein	3149	Q542X7	T-complex protein 1 subunit beta [OS=Mus musculus]	0	FALSE	41.343	17	7	8	1	7	535	57.4	6.4	31.43	cell organization and biogenesis;protein metabolism;other metabolic processes;transport;other biological processes	cytosol;cytoskeleton	other molecular function	12461	Cct2	mmu:12461; Q542X7							144	0	0	1.089	1.118	1.027	0.974	0.12	0.16	0.04	-0.04	0.00566158	0.000811685	0.940562	0.656218	0.251634	0.0788125	1	1	98.7
FALSE	High	Master Protein	3467	E9PZF0	Nucleoside diphosphate kinase [OS=Mus musculus]	0	FALSE	41.211	40	7	9	0	7	267	30.2	8.72	38.49	other metabolic processes		kinase activity;other molecular function		Gm20390	E9PZF0	ENSMUSG00000091228						94	0	0	1.003	0.977	1.003	1.026	0	-0.03	0	0.04	0.99998	0.597836	0.659536	0.575893	1	1	1	1	102
FALSE	High	Master Protein	1811	P47856	Glutamine--fructose-6-phosphate aminotransferase [isomerizing] 1 [OS=Mus musculus]	0	FALSE	41.148	16	10	11	0	10	697	78.5	6.84	31.39	protein metabolism;other metabolic processes;other biological processes		other molecular function	14583	Gfpt1	mmu:14583; P47856; Q91XG9; Q99LP7; Q99MJ4	ENSMUSG00000029992	R-MMU-446210	R-MMU-446210	Synthesis of UDP-N-acetyl-glucosamine			111	1	0	1.056	1.061	1.098	0.995	0.08	0.09	0.13	-0.01	0.823546	0.824528	0.198294	1	1	1	1	1	87.3
FALSE	High	Master Protein	2690	O70423	Membrane primary amine oxidase [OS=Mus musculus]	0	FALSE	41.116	17	9	9	0	9	765	84.5	6.42	32.49	cell adhesion;other metabolic processes;stress response;other biological processes	non-structural extracellular;plasma membrane;other membranes;ER/Golgi;other cytoplasmic organelle;other cell component	other molecular function	11754	Aoc3	A2A4I7; mmu:11754; O70423; Q66JM4; Q9R055	ENSMUSG00000019326	R-MMU-211945	R-MMU-211945	Phase I - Functionalization of compounds			113	1	0	0.804	0.791	0.88	1.016	-0.31	-0.34	-0.19	0.02	0.00786298	0.00851267	0.300191	0.999964	0.29598	0.151611	1	1	108.5
FALSE	High	Master Protein	3274	Q99KE1	NAD-dependent malic enzyme, mitochondrial [OS=Mus musculus]	0	FALSE	41.007	13	5	9	1	5	589	65.8	7.61	34.44	other metabolic processes;other biological processes	mitochondrion;other cell component	other molecular function	107029	Me2	mmu:107029; Q3TBM8; Q99KE1	ENSMUSG00000024556	R-MMU-9837999; R-MMU-71403	R-MMU-9837999; R-MMU-71403	Mitochondrial protein degradation; Citric acid cycle (TCA cycle)			67	2	0	0.943	0.953	0.878	0.99	-0.08	-0.07	-0.19	-0.01	0.605952	0.863605	0.0746935	0.962293	1	1	1	1	112.7
FALSE	High	Master Protein	4080	Q0VGQ1	submitted name: Hydroxysteroid (17-beta) dehydrogenase 12 [OS=Mus musculus]	0	FALSE	40.99	32	7	9	0	7	312	34.7	9.52	32.6		other membranes;ER/Golgi	other molecular function	56348	Hsd17b12	mmu:56348; Q0VGQ1							29	0	0	0.953	0.955	1.002	0.997	-0.07	-0.07	0	0	0.899691	0.997311	0.993071	0.958668	1	1	1	1	102
FALSE	High	Master Protein	4251	Q8BK48	Pyrethroid hydrolase Ces2e [OS=Mus musculus]	0	FALSE	40.94	17	7	8	5	6	559	62.3	6.16	32.16	other metabolic processes	ER/Golgi;other cell component	other molecular function	234673	Ces2e	mmu:234673; Q8BK48; Q8BM97; Q8VC02	ENSMUSG00000031886						51	0	1	0.985	1.039	0.918	0.948	-0.02	0.05	-0.12	-0.08	0.872165	0.836428	0.0333892	0.418262	1	1	0.912058	1	110.1
FALSE	High	Master Protein	1470	Q3TYS4	Protein transport protein SEC23 [OS=Mus musculus]	0	FALSE	40.825	12	7	8	0	6	767	86.4	6.96	32.45	cell organization and biogenesis;transport	other membranes;cytosol;ER/Golgi	other molecular function		Sec23b	Q3TYS4							73	0	1	1.144	1.128	1.148	1.014	0.19	0.17	0.2	0.02	0.158587	0.547734	0.179858	0.795169	0.747627	0.963202	1	1	85
FALSE	High	Master Protein	3458	Q9CQ62	2,4-dienoyl-CoA reductase [(3E)-enoyl-CoA-producing], mitochondrial [OS=Mus musculus]	0	FALSE	40.699	24	6	8	6	6	335	36.2	8.95	29.66	other metabolic processes;other biological processes	cytosol;nucleus;other cell component	other molecular function	67460	Decr1	mmu:67460; Q9CQ62; Q9DCI7	ENSMUSG00000028223	R-MMU-77288	R-MMU-77288	mitochondrial fatty acid beta-oxidation of unsaturated fatty acids	WP1269; WP336	Fatty acid beta-oxidation; Fatty acid biosynthesis	75	3	0	0.932	0.931	0.9	1.001	-0.1	-0.1	-0.15	0	0.0975693	0.123309	0.0455882	0.998908	0.633531	0.442605	0.983021	1	109.8
FALSE	High	Master Protein	3588	Q6PDI5	Proteasome adapter and scaffold protein ECM29 [OS=Mus musculus]	0	FALSE	40.501	6	10	10	0	10	1840	203.6	7.06	31.79	cell organization and biogenesis;protein metabolism;other metabolic processes;stress response	cytoskeleton;ER/Golgi;nucleus;other cytoplasmic organelle;other cell component	other molecular function	230249	Ecpas	A2ALW0; mmu:230249; Q6PDI5; Q6ZQC9; Q8BSW7; Q8CAH0; Q8R3M6	ENSMUSG00000050812						84	0	0	1.005	1.005	1.029	1	0.01	0.01	0.04	0	0.911108	0.816981	0.308171	0.996066	1	1	1	1	97
FALSE	High	Master Protein	4235	P51661	11-beta-hydroxysteroid dehydrogenase type 2 [OS=Mus musculus]	0	FALSE	40.367	28	8	8	0	8	386	42.2	9.25	35.18	other metabolic processes;stress response;other biological processes	ER/Golgi;other cell component	other molecular function	15484	Hsd11b2	mmu:15484; P51661; Q91WK3	ENSMUSG00000031891	R-MMU-9757110; R-MMU-194002	R-MMU-9757110; R-MMU-194002	Prednisone ADME; Glucocorticoid biosynthesis	WP374	Prostaglandin synthesis and regulation	98	3	0	1.037	1.138	0.935	0.912	0.05	0.19	-0.1	-0.13	0.834372	0.0340495	0.761135	0.140928	1	0.267396	1	1	108.2
FALSE	High	Master Protein	1252	Q6P4T2	U5 small nuclear ribonucleoprotein 200 kDa helicase [OS=Mus musculus]	0	FALSE	40.311	6	9	9	5	9	2136	244.4	6.06	30.91	cell organization and biogenesis;RNA metabolism OR transcription;other metabolic processes	nucleus	nucleic acid binding activity;other molecular function	320632	Snrnp200	mmu:320632; Q69ZZ3; Q6P4T2	ENSMUSG00000003660	R-MMU-72163; R-MMU-72165	R-MMU-72163; R-MMU-72165	mRNA Splicing - Major Pathway; mRNA Splicing - Minor Pathway			106	2	0	0.997	1.047	1.099	0.953	0	0.07	0.14	-0.07	0.992347	0.551995	0.0863422	0.402575	1	0.96596	1	1	91.6
FALSE	High	Master Protein	4089	A0JLT5	submitted name: Mybbp1a protein [OS=Mus musculus]	0	FALSE	40.26	9	8	8	0	8	1174	133.6	7.18	34.32	other biological processes	nucleus	nucleic acid binding activity		Mybbp1a	A0JLT5							38	0	0	1.042	1.094	1.011	0.952	0.06	0.13	0.02	-0.07	0.256536	0.0256404	0.828532	0.525487	0.889608	0.239591	1	1	99.1
FALSE	High	Master Protein	1030	Q9CPY7	Cytosol aminopeptidase [OS=Mus musculus]	0	FALSE	40.096	17	7	8	0	7	519	56.1	7.72	31	protein metabolism	ER/Golgi;other cell component	other molecular function	66988	Lap3	mmu:66988; Q3TFS5; Q4FJV1; Q4FK15; Q99P44; Q9CPY7; Q9CWN8	ENSMUSG00000039682				WP4466	Oxidative stress and redox pathway	41	1	0	1.08	1.089	1.015	0.991	0.11	0.12	0.02	-0.01	0.273785	0.29044	0.987325	0.999972	0.906388	0.683903	1	1	98.9
FALSE	High	Master Protein	4420	Q921M3	Splicing factor 3B subunit 3 [OS=Mus musculus]	0	FALSE	39.936	9	10	10	0	10	1217	135.5	5.26	34.05	RNA metabolism OR transcription;other metabolic processes;other biological processes	nucleus;other cell component	nucleic acid binding activity;other molecular function	101943	Sf3b3	mmu:101943; Q3UGI3; Q6ZQL0; Q8BUD9; Q8K2J8; Q921M3	ENSMUSG00000033732	R-MMU-72163; R-MMU-72165	R-MMU-72163; R-MMU-72165	mRNA Splicing - Major Pathway; mRNA Splicing - Minor Pathway	WP310	mRNA processing	123	3	0	0.953	0.975	1.027	0.978	-0.07	-0.04	0.04	-0.03	0.81425	0.722987	0.978875	0.998117	1	1	1	1	97.6
FALSE	High	Master Protein	3355	Q9ERD7	Tubulin beta-3 chain [OS=Mus musculus]	0	FALSE	39.917	27	9	10	1	2	450	50.4	4.93	34.87	cell cycle OR cell proliferation;cell organization and biogenesis;developmental processes;signal transduction	cytoskeleton;other cell component	signal transduction activity or receptor binding;cytoskeletal activity;other molecular function	22152	Tubb3	mmu:22152; Q3UF42; Q5I036; Q9ERD7	ENSMUSG00000062380	R-MMU-6811434; R-MMU-983189; R-MMU-2132295; R-MMU-6807878; R-MMU-2467813; R-MMU-9833482; R-MMU-2500257; R-MMU-380320; R-MMU-5663220; R-MMU-9648025; R-MMU-5620924; R-MMU-8955332; R-MMU-190840; R-MMU-3371497; R-MMU-437239; R-MMU-5610787; R-MMU-5626467; R-MMU-6811436; R-MMU-8852276; R-MMU-9646399; R-MMU-9668328	R-MMU-6811434; R-MMU-983189; R-MMU-2132295; R-MMU-6807878; R-MMU-2467813; R-MMU-9833482; R-MMU-2500257; R-MMU-380320; R-MMU-5663220; R-MMU-68877; R-MMU-9648025; R-MMU-5620924; R-MMU-8955332; R-MMU-190840; R-MMU-3371497; R-MMU-437239; R-MMU-5610787; R-MMU-5617833; R-MMU-5626467; R-MMU-6811436; R-MMU-8852276; R-MMU-9646399; R-MMU-9668328	COPI-dependent Golgi-to-ER retrograde traffic; Kinesins; MHC class II antigen presentation; COPI-mediated anterograde transport; Separation of Sister Chromatids; PKR-mediated signaling; Resolution of Sister Chromatid Cohesion; Recruitment of NuMA to mitotic centrosomes; RHO GTPases Activate Formins; EML4 and NUDC in mitotic spindle formation; Intraflagellar transport; Carboxyterminal post-transla…			120	23	0	1.129	1.458	0.958	0.774	0.18	0.54	-0.06	-0.37	0.618278	0.0386335	1	0.285079	1	0.278584	1	1	107
FALSE	High	Master Protein	2248	A0A0R4J0V5	DNA-directed RNA polymerase subunit [OS=Mus musculus]	0	FALSE	39.66	7	10	10	0	10	1932	213.3	7.43	35.06	RNA metabolism OR transcription;other metabolic processes	nucleus;other cell component	nucleic acid binding activity;other molecular function		Polr2a	A0A0R4J0V5	ENSMUSG00000005198						72	0	0	0.901	0.946	1.03	0.953	-0.15	-0.08	0.04	-0.07	0.0121666	0.393119	0.621387	0.197012	0.349562	0.803381	1	1	97.6
FALSE	High	Master Protein	2861	E9Q0S6	Tensin-1 [OS=Mus musculus]	0	FALSE	39.624	8	9	9	0	9	1888	201.3	7.75	31.72	cell organization and biogenesis;other biological processes	cytoskeleton;other cell component	cytoskeletal activity;other molecular function	21961	Tns1	E9Q0S6; mmu:21961	ENSMUSG00000055322				WP6	Integrin-mediated cell adhesion	46	1	0	0.932	1.096	1.117	0.85	-0.1	0.13	0.16	-0.23	0.583803	0.492377	0.560091	0.0730393	1	0.910763	1	1	91.2
FALSE	High	Master Protein	3520	Q9CWJ9	Bifunctional purine biosynthesis protein ATIC [OS=Mus musculus]	0	FALSE	39.6	18	9	9	7	9	592	64.2	6.76	28.53	other metabolic processes;developmental processes;other biological processes	plasma membrane;other membranes;cytosol	other molecular function	108147	Atic	mmu:108147; Q3UTQ3; Q80UH0; Q8BPF0; Q8BQV9; Q9CRI1; Q9CWJ9; Q9CZW9	ENSMUSG00000026192	R-MMU-73817	R-MMU-73817	Purine ribonucleoside monophosphate biosynthesis	WP2185; WP435	Purine metabolism; One-carbon metabolism	133	3	0	0.982	0.979	0.98	1.003	-0.03	-0.03	-0.03	0	0.845491	0.468108	0.871742	0.902117	1	0.884185	1	1	101.7
FALSE	High	Master Protein	79	Q8BH59	Electrogenic aspartate/glutamate antiporter SLC25A12, mitochondrial [OS=Mus musculus]	0	FALSE	39.419	18	7	7	6	6	677	74.5	8.25	32.91	other metabolic processes;transport;other biological processes	other membranes;mitochondrion	transporter activity;other molecular function	78830	Slc25a12	A2BFG0; mmu:78830; Q8BH59	ENSMUSG00000027010	R-MMU-70263; R-MMU-8963693	R-MMU-70263; R-MMU-8963693	Gluconeogenesis; Aspartate and asparagine metabolism			202	2	1	0.907	0.98	0.977	0.925	-0.14	-0.03	-0.03	-0.11	0.181097	1	0.999999	0.180448	0.784549	1	1	1	102.3
FALSE	High	Master Protein	3493	Q80TL7	Protein MON2 homolog [OS=Mus musculus]	0	FALSE	39.403	6	8	8	0	8	1715	189	6.13	30.13	transport	other membranes;cytosol;other cytoplasmic organelle		67074	Mon2	mmu:67074; Q3TRE3; Q80TL7; Q8BTA8; Q8K4V3	ENSMUSG00000034602						46	0	0	1.051	1.053	1.09	0.998	0.07	0.07	0.12	0	0.132624	0.165414	0.026194	0.998985	0.701567	0.501169	0.845128	1	92
FALSE	High	Master Protein	4287	P68040	Small ribosomal subunit protein RACK1 [OS=Mus musculus]	0	FALSE	39.38	35	10	12	10	10	317	35.1	7.69	35.12	cell cycle OR cell proliferation;cell organization and biogenesis;protein metabolism;other metabolic processes;developmental processes;signal transduction;other biological processes	plasma membrane;cytosol;mitochondrion;translational apparatus;nucleus;other cell component	signal transduction activity or receptor binding;enzyme regulator activity;translation activity;other molecular function	14694	Rack1	mmu:14694; P25388; P68040; P99049; Q3THP0; Q3THY7; Q3TKQ0; Q3TW88; Q5NCC5; Q5NCC6; Q9CSQ0; Q9ERM6	ENSMUSG00000020372	R-MMU-5357905; R-MMU-5357956; R-MMU-5626978	R-MMU-5357905; R-MMU-5357956; R-MMU-5626978	Regulation of TNFR1 signaling; TNFR1-induced NF-kappa-B signaling pathway; TNFR1-mediated ceramide production	WP373; WP450	IL-3 signaling pathway; IL-2 signaling pathway	355	5	0	1.013	0.965	1.146	1.05	0.02	-0.05	0.2	0.07	0.999997	0.485061	0.159868	0.473672	1	0.904308	1	1	88.3
FALSE	High	Master Protein	4230	Q9DB77	Cytochrome b-c1 complex subunit 2, mitochondrial [OS=Mus musculus]	0	FALSE	39.369	17	6	8	4	6	453	48.2	9.25	28.68	protein metabolism;other metabolic processes;other biological processes	other membranes;mitochondrion;nucleus	other molecular function	67003	Uqcrc2	mmu:67003; Q8BK11; Q9CVK7; Q9DB77	ENSMUSG00000030884	R-MMU-611105; R-MMU-9837999	R-MMU-611105; R-MMU-9837999	Respiratory electron transport; Mitochondrial protein degradation	WP295	Electron transport chain	79	3	0	1.026	0.973	0.947	1.055	0.04	-0.04	-0.08	0.08	0.998107	0.935722	0.608214	0.873664	1	1	1	1	104.4
FALSE	High	Master Protein	3082	Q3UGT1	carnitine O-palmitoyltransferase [OS=Mus musculus]	0	FALSE	39.27	12	8	8	0	8	773	88.2	8.54	31.14	other metabolic processes	other membranes;mitochondrion	other molecular function	12894	Cpt1a	mmu:12894; Q3UGT1					WP1269; WP2316; WP401; WP5353; WP683	Fatty acid beta-oxidation; PPAR signaling pathway; Mitochondrial long chain fatty acid beta-oxidation; A network map of Macrophage-stimulating protein (MSP) signaling; Leptin and adiponectin	59	5	0	0.989	1.029	0.841	0.961	-0.02	0.04	-0.25	-0.06	0.982104	0.723655	0.0574306	0.511298	1	1	1	1	118.8
FALSE	High	Master Protein	920	Q3UUX9	Rab GDP dissociation inhibitor [OS=Mus musculus]	0	FALSE	39.249	27	8	8	0	5	445	50.5	6.47	31.65	transport;signal transduction	other cell component	enzyme regulator activity		Gdi2	Q3UUX9							38	0	3	1.1	1.053	1.033	1.045	0.14	0.07	0.05	0.06	0.000630463	0.0120571	0.155913	0.335532	0.159894	0.175068	1	1	96.8
FALSE	High	Master Protein	3496	P11983	T-complex protein 1 subunit alpha [OS=Mus musculus]	0	FALSE	39.061	18	5	5	0	5	556	60.4	6.16	22.51	protein metabolism;other metabolic processes;transport;other biological processes	cytosol;cytoskeleton;ER/Golgi;other cell component	other molecular function	21454	Tcp1	mmu:21454; P11983; P11984; Q3TJ96; Q3TKU1; Q3U5T8; Q3U7I8; Q3UAA8; Q3UB80; Q3UE48	ENSMUSG00000068039	R-MMU-6814122; R-MMU-390471	R-MMU-6814122; R-MMU-390471	Cooperation of PDCL (PhLP1) and TRiC/CCT in G-protein beta folding; Association of TriC/CCT with target proteins during biosynthesis			162	2	0	1.003	1.007	0.987	0.997	0	0.01	-0.02	0	0.989369	0.887348	0.997387	0.737142	1	1	1	1	100.7
FALSE	High	Master Protein	4208	P19001	Keratin, type I cytoskeletal 19 [OS=Mus musculus]	0	FALSE	39.029	27	11	15	5	9	403	44.5	5.39	34.12	cell organization and biogenesis;developmental processes;signal transduction;other biological processes	plasma membrane;other membranes;cytoskeleton;other cell component	other molecular function	16669	Krt19	mmu:16669; P19001	ENSMUSG00000020911	R-MMU-6809371	R-MMU-6805567; R-MMU-6809371	Formation of the cornified envelope			108	2	2	0.858	0.849	1.033	1.011	-0.22	-0.24	0.05	0.02	0.143154	0.217354	0.830786	0.992773	0.721468	0.581679	1	1	94.1
FALSE	High	Master Protein	2679	B9EIU1	submitted name: Glutamyl-prolyl-tRNA synthetase [OS=Mus musculus]	0	FALSE	38.719	7	8	8	0	8	1512	169.9	7.59	29.17	protein metabolism;RNA metabolism OR transcription;other metabolic processes	other cell component	other molecular function		Eprs1	B9EIU1							82	0	0	1.029	1.029	1.091	1	0.04	0.04	0.13	0	0.897966	0.907573	0.0519878	0.999993	1	1	1	1	91.7
FALSE	High	Master Protein	1080	A0A6I8MX27	L-lactate dehydrogenase [OS=Mus musculus]	0	FALSE	38.571	32	9	11	0	7	341	37.3	6.25	32.2	other metabolic processes	other membranes;cytosol;mitochondrion;other cell component	other molecular function	16832	Ldhb	A0A6I8MX27	ENSMUSG00000030246				WP157	Glycolysis and gluconeogenesis	80	1	0	1.017	1.098	1.051	0.927	0.02	0.13	0.07	-0.11	0.99779	0.61466	0.999773	0.510707	1	1	1	1	99.4
FALSE	High	Master Protein	731	W6PPA1	submitted name: 270-kDa ankyrinG [OS=Mus musculus]	0	FALSE	38.505	4	7	7	0	5	2622	284.5	7.69	30.3	signal transduction;other biological processes	other membranes;cytoskeleton			Ank3	W6PPA1							24	0	2	0.961	1.022	1.096	0.941	-0.06	0.03	0.13	-0.09	0.661731	0.998515	0.661089	0.751307	1	1	1	1	92.5
FALSE	High	Master Protein	1253	Q3U9M7	Plastin-2 [OS=Mus musculus]	0	FALSE	38.263	16	7	9	0	5	627	70.1	5.33	36.1	cell organization and biogenesis	other cell component	cytoskeletal activity;other molecular function		Lcp1	Q3U9M7							31	0	3	1.186	1.128	0.87	1.051	0.25	0.17	-0.2	0.07	0.122932	0.234878	0.928514	0.974585	0.690958	0.609416	1	1	109.7
FALSE	High	Master Protein	962	E9Q1S3	Protein transport protein SEC23 [OS=Mus musculus]	0	FALSE	37.968	11	6	7	0	5	736	82.9	7.46	29.5	cell organization and biogenesis;transport	other membranes;cytosol;ER/Golgi	other molecular function		Sec23a	E9Q1S3	ENSMUSG00000020986						73	0	0	0.983	1.005	1.121	0.978	-0.03	0.01	0.17	-0.03	0.999373	0.991076	0.00897526	0.976003	1	1	0.783222	1	90.4
FALSE	High	Master Protein	2047	A2A9M4	submitted name: Dedicator of cytokinesis 7 [OS=Mus musculus]	0	FALSE	37.878	6	9	9	0	8	2130	241.3	6.76	27.04	cell cycle OR cell proliferation;cell organization and biogenesis;developmental processes;signal transduction;other biological processes	nucleus	enzyme regulator activity;other molecular function		Dock7	A2A9M4	ENSMUSG00000028556						117	0	1	1.056	1.111	1.068	0.951	0.08	0.15	0.09	-0.07	0.454476	0.104187	0.556976	0.745806	1	0.40632	1	1	94.4
FALSE	High	Master Protein	3749	P12382	ATP-dependent 6-phosphofructokinase, liver type [OS=Mus musculus]	0	FALSE	37.851	12	6	7	1	3	780	85.3	7.17	23.93	other metabolic processes;other biological processes	other membranes;cytosol	kinase activity;other molecular function	18641	Pfkl	mmu:18641; P12382; Q8VDX7	ENSMUSG00000020277	R-MMU-6798695; R-MMU-70171	R-MMU-6798695; R-MMU-70171	Neutrophil degranulation; Glycolysis	WP157; WP65	Glycolysis and gluconeogenesis; Insulin signaling	183	4	2	0.849	0.879	0.877	0.966	-0.24	-0.19	-0.19	-0.05	0.0806252	0.188344	0.0830166	0.951579	0.571102	0.53743	1	1	117
FALSE	High	Master Protein	2882	Q78IK4	MICOS complex subunit Mic27 [OS=Mus musculus]	0	FALSE	37.656	30	6	7	1	6	265	29.2	9.31	30.87	cell organization and biogenesis	other membranes;mitochondrion		68117	Apool	mmu:68117; Q78IK4	ENSMUSG00000025525	R-MMU-114608	R-MMU-114608	Platelet degranulation			33	1	0	0.996	0.958	0.97	1.04	-0.01	-0.06	-0.04	0.06	0.799914	0.623184	0.982524	0.988542	1	1	1	1	101.4
FALSE	High	Master Protein	2972	Q6P5I3	S-(hydroxymethyl)glutathione dehydrogenase [OS=Mus musculus]	0	FALSE	37.358	25	6	7	6	6	374	39.5	7.25	28.84	other metabolic processes;other biological processes		other molecular function	11532	Adh5	mmu:11532; Q6P5I3							59	0	0	1.01	1.087	0.996	0.929	0.01	0.12	-0.01	-0.11	0.996193	0.59357	0.970044	0.719085	1	0.999246	1	1	101.1
FALSE	High	Master Protein	4229	Q9JMH6	Thioredoxin reductase 1, cytoplasmic [OS=Mus musculus]	0	FALSE	37.274	12	5	6	0	4	613	67	7.44	23.79	cell cycle OR cell proliferation;other metabolic processes;stress response;developmental processes;other biological processes	cytosol;nucleus;other cell component	other molecular function	50493	Txnrd1	mmu:50493; Q3UEB7; Q3UK84; Q8CI31; Q99P49; Q9CSV5; Q9JMH6	ENSMUSG00000020250	R-MMU-499943; R-MMU-5628897; R-MMU-3299685; R-MMU-5263617	R-MMU-499943; R-MMU-5628897; R-MMU-3299685; R-MMU-5263617	Interconversion of nucleotide di- and triphosphates; TP53 Regulates Metabolic Genes; Detoxification of Reactive Oxygen Species; Metabolism of ingested MeSeO2H into MeSeH	WP108; WP1273; WP412; WP4466	Selenium metabolism / selenoproteins; Folic acid network; Oxidative stress response; Oxidative stress and redox pathway	134	8	1	0.959	0.91	0.901	1.054	-0.06	-0.14	-0.15	0.08	0.853371	0.107125	0.120876	0.356265	1	0.413771	1	1	110.6
FALSE	High	Master Protein	4066	Q8BKC5	Importin-5 [OS=Mus musculus]	0	FALSE	37.266	10	8	10	0	8	1097	123.5	4.93	33.84	transport;signal transduction;other biological processes	other membranes;cytosol;ER/Golgi;nucleus;other cell component	other molecular function	70572	Ipo5	mmu:70572; Q3TEG2; Q7TQC6; Q8BKC5; Q9EQ30	ENSMUSG00000030662						136	0	0	1.051	1.09	1.04	0.965	0.07	0.12	0.06	-0.05	0.0446619	0.00404877	0.353609	0.533888	0.447519	0.124649	1	1	96.7
FALSE	High	Master Protein	3440	Q9CR68	Cytochrome b-c1 complex subunit Rieske, mitochondrial [OS=Mus musculus]	0	FALSE	37.233	32	5	7	5	5	274	29.3	8.7	34.45	other metabolic processes;transport;other biological processes	other membranes;mitochondrion	transporter activity;other molecular function	66694	Uqcrfs1	mmu:66694; Q5SVV1; Q9CR68	ENSMUSG00000038462	R-MMU-611105	R-MMU-611105	Respiratory electron transport	WP295	Electron transport chain	93	2	0	1.02	1.069	1.008	0.954	0.03	0.1	0.01	-0.07	0.886308	0.103833	0.993753	0.313311	1	0.405608	1	1	100.3
FALSE	High	Master Protein	4333	P05202	Aspartate aminotransferase, mitochondrial [OS=Mus musculus]	0	FALSE	37.2	24	9	9	9	9	430	47.4	9	32.94	other metabolic processes;transport;other biological processes	plasma membrane;other membranes;mitochondrion;other cell component	other molecular function	14719	Got2	mmu:14719; O09188; P05202; Q3TIP6; Q3UD91; Q5HZH5	ENSMUSG00000031672	R-MMU-70263; R-MMU-8963693; R-MMU-389661; R-MMU-8964539	R-MMU-70263; R-MMU-8963693; R-MMU-389661; R-MMU-8964539	Gluconeogenesis; Aspartate and asparagine metabolism; Glyoxylate metabolism and glycine degradation; Glutamate and glutamine metabolism	WP157; WP240	Glycolysis and gluconeogenesis; Alanine and aspartate metabolism	125	6	0	1.005	1	0.993	1.005	0.01	0	-0.01	0.01	0.99904	0.997221	0.957392	0.986803	1	1	1	1	102.2
FALSE	High	Master Protein	3109	Q02248	Catenin beta-1 [OS=Mus musculus]	0	FALSE	37.191	13	9	11	0	7	781	85.4	5.86	32.79	cell adhesion;cell-cell signaling;cell cycle OR cell proliferation;cell organization and biogenesis;protein metabolism;RNA metabolism OR transcription;other metabolic processes;transport;developmental processes;signal transduction;other biological processes	plasma membrane;other membranes;cytosol;cytoskeleton;nucleus;other cell component	signal transduction activity or receptor binding;nucleic acid binding activity;other molecular function	12387	Ctnnb1	mmu:12387; Q02248; Q922W1; Q9D335	ENSMUSG00000006932	R-MMU-5626467; R-MMU-525793; R-MMU-4086398; R-MMU-201722; R-MMU-3134973; R-MMU-351906; R-MMU-418990; R-MMU-3769402; R-MMU-196299; R-MMU-4641262; R-MMU-9762292; R-MMU-5218920; R-MMU-8951430	R-MMU-5626467; R-MMU-525793; R-MMU-4086398; R-MMU-201722; R-MMU-3134973; R-MMU-351906; R-MMU-418990; R-MMU-195253; R-MMU-3769402; R-MMU-196299; R-MMU-201681; R-MMU-4641262; R-MMU-9762292; R-MMU-5218920; R-MMU-8951430	RHO GTPases activate IQGAPs; Myogenesis; Ca2+ pathway; Formation of the beta-catenin:TCF transactivating complex; LRR FLII-interacting protein 1 (LRRFIP1) activates type I IFN production; Apoptotic cleavage of cell adhesion proteins; Adherens junctions interactions; Deactivation of the beta-catenin transactivating complex; Beta-catenin phosphorylation cascade; Disassembly of the destruction compl…	WP113; WP151; WP1560; WP1763; WP201; WP2067; WP2074; WP2573; WP339; WP3857; WP403; WP447; WP512; WP5353; WP539; WP723	TGF-beta signaling pathway; IL-5 signaling pathway; MicroRNAs in cardiomyocyte hypertrophy; Mechanisms associated with pluripotency; Ptf1a related regulatory pathway; Heart development; Neural crest differentiation; Primary focal segmental glomerulosclerosis (FSGS); ESC pluripotency pathways; Wnt signaling in kidney disease; Wnt signaling pathway; Adipogenesis genes; ID signaling pathway; A netwo…	942	31	0	1.012	0.991	1.062	1.021	0.02	-0.01	0.09	0.03	0.509783	0.999814	0.107581	0.554591	1	1	1	1	95.1
FALSE	High	Master Protein	2182	Q6PDN3	Myosin light chain kinase, smooth muscle [OS=Mus musculus]	0	FALSE	37.015	5	9	12	0	8	1941	212.8	6.25	39.52	cell organization and biogenesis;other metabolic processes;stress response;developmental processes;other biological processes	plasma membrane;other membranes;cytoskeleton;other cell component	cytoskeletal activity;kinase activity;other molecular function		Mylk	Q3TSJ7; Q6PDN3; Q80UX0; Q80YN7; Q80YN8; Q8K026; Q924D2; Q9ERD3	ENSMUSG00000022836	R-MMU-445355; R-MMU-5627123	R-MMU-445355; R-MMU-5627123	Smooth Muscle Contraction; RHO GTPases activate PAKs			167	2	1	1.002	1.05	1.022	0.954	0	0.07	0.03	-0.07	0.98778	0.603045	0.818625	0.785721	1	1	1	1	96.4
FALSE	High	Master Protein	3826	Q9WTI7	Unconventional myosin-Ic [OS=Mus musculus]	0	FALSE	36.967	12	9	9	0	8	1063	121.9	9.35	32.81	cell organization and biogenesis;stress response;transport;signal transduction;other biological processes	plasma membrane;other membranes;cytosol;cytoskeleton;nucleus;other cell component	signal transduction activity or receptor binding;cytoskeletal activity;other molecular function	17913	Myo1c	mmu:17913; O08571; O08834; Q3TBQ4; Q3U231; Q5ND46; Q5ND48; Q5ND49; Q9ERB6; Q9QW54; Q9WTI7	ENSMUSG00000017774	R-MMU-2029482; R-MMU-5250924	R-MMU-2029482; R-MMU-5250924	Regulation of actin dynamics for phagocytic cup formation; B-WICH complex positively regulates rRNA expression	WP65	Insulin signaling	283	3	1	0.935	0.954	0.972	0.979	-0.1	-0.07	-0.04	-0.03	0.0912298	0.292056	0.768799	0.875203	0.606843	0.685501	1	1	102.7
FALSE	High	Master Protein	646	Q9WUM5	Succinate--CoA ligase [ADP/GDP-forming] subunit alpha, mitochondrial [OS=Mus musculus]	0	FALSE	36.832	21	6	7	5	6	346	36.1	9.39	27.72	other metabolic processes	mitochondrion;other cell component	other molecular function	56451	Suclg1	mmu:56451; Q8C2C3; Q9DBA3; Q9DCI8; Q9WUM5	ENSMUSG00000052738	R-MMU-71403	R-MMU-71403	Citric acid cycle (TCA cycle)	WP434	TCA cycle	91	2	0	1.007	1.001	1.017	1.006	0.01	0	0.02	0.01	0.956991	0.982043	0.995675	0.81952	1	1	1	1	98.6
FALSE	High	Master Protein	228	Q9Z1N5	Spliceosome RNA helicase Ddx39b [OS=Mus musculus]	0	FALSE	36.612	27	9	9	0	5	428	49	5.67	26.06	cell organization and biogenesis;RNA metabolism OR transcription;other metabolic processes;transport;other biological processes	nucleus;other cell component	nucleic acid binding activity;other molecular function	53817	Ddx39b	mmu:53817; Q8HW97; Q9Z1N5	ENSMUSG00000019432	R-MMU-159236; R-MMU-72163; R-MMU-72187; R-MMU-73856; R-MMU-9013418	R-MMU-159236; R-MMU-72163; R-MMU-72187; R-MMU-73856; R-MMU-9013418	Transport of Mature mRNA derived from an Intron-Containing Transcript; mRNA Splicing - Major Pathway; mRNA 3'-end processing; RNA Polymerase II Transcription Termination; RHOBTB2 GTPase cycle	WP2375; WP310	miRNAs and TFs in iPS Cell Generation; mRNA processing	238	7	4	1.194	1.148	1.08	1.04	0.26	0.2	0.11	0.06	0.0666725	0.086754	0.372349	0.998577	0.520568	0.367061	1	1	91.6
FALSE	High	Master Protein	512	P14824	Annexin A6 [OS=Mus musculus]	0	FALSE	36.608	15	9	11	0	8	673	75.8	5.5	31.85	cell organization and biogenesis;stress response;transport;developmental processes;signal transduction;other biological processes	plasma membrane;other membranes;cytosol;mitochondrion;other cytoplasmic organelle;other cell component	transporter activity;cytoskeletal activity;other molecular function	11749	Anxa6	mmu:11749; P14824; Q8BSS4	ENSMUSG00000018340				WP374; WP5242; WP553	Prostaglandin synthesis and regulation; Comprehensive IL-17A signaling; Calcium regulation in cardiac cells	201	3	1	0.892	0.922	0.951	0.967	-0.17	-0.12	-0.07	-0.05	0.103669	0.288731	0.565079	0.908475	0.651359	0.681905	1	1	106.5
FALSE	High	Master Protein	1603	Q3UAJ1	Peptidyl-prolyl cis-trans isomerase [OS=Mus musculus]	0	FALSE	36.425	62	9	11	0	7	164	17.9	7.9	40.51	protein metabolism;other metabolic processes		other molecular function		Ppia	Q3UAJ1							24	0	2	0.978	0.948	0.912	1.032	-0.03	-0.08	-0.13	0.05	0.938358	0.407269	0.263969	0.729324	1	0.821227	1	1	106.4
FALSE	High	Master Protein	4063	Q9DCS3	Enoyl-[acyl-carrier-protein] reductase, mitochondrial [OS=Mus musculus]	0	FALSE	36.423	37	7	7	4	7	373	40.3	9.07	29.79	other metabolic processes	cytosol;nucleus	signal transduction activity or receptor binding;other molecular function	26922	Mecr	mmu:26922; Q99L39; Q9DCS3	ENSMUSG00000028910	R-MMU-77346	R-MMU-77346	Beta oxidation of decanoyl-CoA to octanoyl-CoA-CoA	WP336	Fatty acid biosynthesis	50	2	0	1.169	1.177	0.979	0.994	0.23	0.23	-0.03	-0.01	0.329818	0.183394	0.99311	0.976552	0.991532	0.52973	1	1	101.9
FALSE	High	Master Protein	3609	Q8K2B3	Succinate dehydrogenase [ubiquinone] flavoprotein subunit, mitochondrial [OS=Mus musculus]	0	FALSE	36.34	12	6	7	4	6	664	72.5	7.37	26.03	other metabolic processes;developmental processes	other membranes;mitochondrion;nucleus	other molecular function	66945	Sdha	mmu:66945; Q0QF19; Q3UH25; Q3UKP7; Q3V4B1; Q8K2B3; Q921P5; Q9Z1Z4	ENSMUSG00000021577	R-MMU-71403	R-MMU-71403	Citric acid cycle (TCA cycle)	WP295; WP434	Electron transport chain; TCA cycle	137	3	0	1.06	1.042	0.986	1.017	0.08	0.06	-0.02	0.02	0.740016	0.805211	0.988234	0.999303	1	1	1	1	100.3
FALSE	High	Master Protein	2021	Q4FE56	ubiquitinyl hydrolase 1 [OS=Mus musculus]	0	FALSE	36.3	5	8	9	0	8	2554	290	5.83	31.11	cell organization and biogenesis;protein metabolism;other metabolic processes;transport;developmental processes;signal transduction;other biological processes	cytosol;other cell component	other molecular function	22284	Usp9x	mmu:22284; Q4FE56	ENSMUSG00000031010						186	0	0	0.993	0.999	1.084	0.994	-0.01	0	0.12	-0.01	0.991947	0.992905	0.0940119	0.999999	1	1	1	1	92.6
FALSE	High	Master Protein	2253	Q8VCW8	Medium-chain acyl-CoA ligase ACSF2, mitochondrial [OS=Mus musculus]	0	FALSE	36.235	21	6	7	6	6	615	67.9	8.18	29.38	other metabolic processes		other molecular function	264895	Acsf2	mmu:264895; Q3TDU9; Q3U5G9; Q8VCW8	ENSMUSG00000076435	R-MMU-77289	R-MMU-77289	Mitochondrial Fatty Acid Beta-Oxidation			42	1	0	1.179	1.345	1.165	0.876	0.24	0.43	0.22	-0.19	0.133196	0.0147342	0.13974	0.589604	0.701567	0.184553	1	1	84.3
FALSE	High	Master Protein	66	Q3TPL7	RNA helicase [OS=Mus musculus]	0	FALSE	36.092	25	8	8	0	4	427	49	5.5	28.46			nucleic acid binding activity;other molecular function		Ddx39a	Q3TPL7							28	0	0	1.126	1.093	1.07	1.03	0.17	0.13	0.1	0.04	0.0665291	0.111172	0.373183	0.989503	0.51999	0.420651	1	1	94.5
FALSE	High	Master Protein	2987	D4AFX7	submitted name: DnaJ heat shock protein family (Hsp40) member C13 [OS=Mus musculus]	0	FALSE	36.039	5	9	9	0	9	2248	254.9	6.77	31.72	cell organization and biogenesis;transport;other biological processes	other membranes;cytosol;other cytoplasmic organelle;other cell component			Dnajc13	D4AFX7	ENSMUSG00000032560	R-MMU-6798695	R-MMU-6798695	Neutrophil degranulation			52	1	0	0.845	0.954	0.975	0.886	-0.24	-0.07	-0.04	-0.17	0.114957	0.979611	0.999606	0.210997	0.683819	1	1	1	103.1
FALSE	High	Master Protein	272	Q3TCF1	Fibronectin [OS=Mus musculus]	0	FALSE	35.994	4	6	6	0	6	2296	252.8	6.07	28.64	cell adhesion;stress response;other biological processes	non-structural extracellular	other molecular function		Fn1	Q3TCF1							28	0	0	1.149	1.179	0.893	0.975	0.2	0.24	-0.16	-0.04	0.928611	0.929065	0.441121	1	1	1	1	1	107.9
FALSE	High	Master Protein	2432	Q6GT24	Peroxiredoxin-6 [OS=Mus musculus]	0	FALSE	35.902	33	8	8	0	8	224	24.8	6.37	34.46	other metabolic processes;stress response;other biological processes		other molecular function	11758	Prdx6	mmu:11758; Q6GT24	ENSMUSG00000026701				WP4466	Oxidative stress and redox pathway	23	1	0	0.836	0.784	0.674	1.066	-0.26	-0.35	-0.57	0.09	0.701963	0.276013	0.0873767	0.845702	1	0.670519	1	1	148.1
FALSE	High	Master Protein	1629	P42227	Signal transducer and activator of transcription 3 [OS=Mus musculus]	0	FALSE	35.811	15	5	6	0	5	770	88	6.3	35.97	cell-cell signaling;cell cycle OR cell proliferation;cell organization and biogenesis;RNA metabolism OR transcription;other metabolic processes;stress response;transport;developmental processes;signal transduction;other biological processes	plasma membrane;other membranes;cytosol;mitochondrion;nucleus;other cell component	signal transduction activity or receptor binding;nucleic acid binding activity;other molecular function	20848	Stat3	A2A5D1; B7ZC17; mmu:20848; P42227	ENSMUSG00000004040	R-MMU-9833482; R-MMU-1433557; R-MMU-9701898; R-MMU-186763; R-MMU-8854691; R-MMU-201556; R-MMU-1266695; R-MMU-6785807; R-MMU-8984722; R-MMU-9020956; R-MMU-1059683; R-MMU-8849474; R-MMU-9020933; R-MMU-8985947; R-MMU-8875791; R-MMU-8983432; R-MMU-6783783; R-MMU-9020958; R-MMU-9008059	R-MMU-9833482; R-MMU-1433557; R-MMU-9701898; R-MMU-186763; R-MMU-8854691; R-MMU-201556; R-MMU-1266695; R-MMU-6785807; R-MMU-8984722; R-MMU-9020956; R-MMU-1059683; R-MMU-8849474; R-MMU-9020933; R-MMU-8985947; R-MMU-8875791; R-MMU-8983432; R-MMU-6783783; R-MMU-9020958; R-MMU-9008059	PKR-mediated signaling; Signaling by SCF-KIT; STAT3 nuclear events downstream of ALK signaling; Downstream signal transduction; Interleukin-20 family signaling; Signaling by ALK; Interleukin-7 signaling; Interleukin-4 and Interleukin-13 signaling; Interleukin-35 Signalling; Interleukin-27 signaling; Interleukin-6 signaling; PTK6 Activates STAT3; Interleukin-23 signaling; Interleukin-9 signaling; …	WP10; WP113; WP1249; WP1498; WP151; WP1560; WP1763; WP2079; WP2292; WP265; WP297; WP339; WP373; WP387; WP407; WP447; WP450; WP5353; WP5422; WP572; WP578	IL-9 signaling pathway; TGF-beta signaling pathway; EPO receptor signaling; Dopaminergic neurogenesis; IL-5 signaling pathway; MicroRNAs in cardiomyocyte hypertrophy; Mechanisms associated with pluripotency; Serotonin receptor 2 and STAT3 signaling; Chemokine signaling pathway; Delta-Notch signaling pathway; IL-7 signaling pathway; ESC pluripotency pathways; IL-3 signaling pathway; IL-6 signaling…	540	40	0	1.059	1.162	1.117	0.911	0.08	0.22	0.16	-0.13	0.475697	0.00764796	0.076748	0.100012	1	0.143657	1	1	89.6
FALSE	High	Master Protein	3112	Q99L13	3-hydroxyisobutyrate dehydrogenase, mitochondrial [OS=Mus musculus]	0	FALSE	35.56	25	5	6	1	5	335	35.4	8.13	24.48	other metabolic processes		other molecular function	58875	Hibadh	mmu:58875; Q8BJY2; Q99L13	ENSMUSG00000029776	R-MMU-70895	R-MMU-70895	Branched-chain amino acid catabolism			45	1	0	1.042	1.061	0.966	0.982	0.06	0.09	-0.05	-0.03	0.76801	0.224629	0.557928	0.709283	1	0.59514	1	1	103.3
FALSE	High	Master Protein	3906	A0A0R4J0I9	submitted name: Low density lipoprotein receptor-related protein 1 [OS=Mus musculus]	0	FALSE	35.519	3	10	10	0	10	4545	504.4	5.36	30.68	other metabolic processes;transport;other biological processes	plasma membrane;other membranes;other cytoplasmic organelle;other cell component	other molecular function	16971	Lrp1	A0A0R4J0I9; mmu:16971	ENSMUSG00000040249				WP1; WP2075; WP539	Statin pathway; Alzheimer's disease; Wnt signaling pathway	103	3	0	0.944	0.994	0.952	0.95	-0.08	-0.01	-0.07	-0.07	0.263994	0.829522	0.303522	0.703702	0.901731	1	1	1	104.7
FALSE	High	Master Protein	3585	Q9D0I9	Arginine--tRNA ligase, cytoplasmic [OS=Mus musculus]	0	FALSE	35.423	16	6	7	0	6	660	75.6	7.55	29.3	protein metabolism;RNA metabolism OR transcription;other metabolic processes	cytosol;nucleus;other cell component	nucleic acid binding activity;other molecular function	104458	Rars1	mmu:104458; Q3THP2; Q3TM73; Q3U8R2; Q3U930; Q5SXA8; Q8VDW1; Q9D0I9	ENSMUSG00000018848						98	0	0	1.069	1.054	1.073	1.014	0.1	0.08	0.1	0.02	0.460322	0.633063	0.276861	0.98978	1	1	1	1	93.2
FALSE	High	Master Protein	1559	Q9NYQ2	2-Hydroxyacid oxidase 2 [OS=Mus musculus]	0	FALSE	35.411	20	6	10	0	6	353	38.7	7.64	37.49	other metabolic processes	other cytoplasmic organelle	other molecular function	56185	Hao2	mmu:56185; Q9JHS7; Q9JI00; Q9NYQ2	ENSMUSG00000027870	R-MMU-9033241; R-MMU-390918	R-MMU-9033241; R-MMU-390918	Peroxisomal protein import; Peroxisomal lipid metabolism			68	2	0	1.25	1.202	1.028	1.041	0.32	0.26	0.04	0.06	0.0166765	0.0217454	0.999803	0.998692	0.350688	0.222796	1	1	96
FALSE	High	Master Protein	916	Q4FK59	phosphopyruvate hydratase [OS=Mus musculus]	0	FALSE	35.214	19	7	23	0	3	434	47	6.74	85.74	other metabolic processes	cytosol	other molecular function		Eno3	Q4FK59							93	0	0	1.053	0.964	0.667	1.092	0.07	-0.05	-0.59	0.13	0.988117	0.985304	0.258104	0.908608	1	1	1	1	144.2
FALSE	High	Master Protein	3731	P70227	Inositol 1,4,5-trisphosphate receptor type 3 [OS=Mus musculus]	0	FALSE	35.096	4	9	9	6	8	2670	304.1	6.54	29.33	transport;signal transduction;other biological processes	plasma membrane;other membranes;cytosol;ER/Golgi;nucleus;other cell component	transporter activity;other molecular function	16440	Itpr3	mmu:16440; P70227; Q5DWM4; Q8CED5; Q91Z08	ENSMUSG00000042644	R-MMU-983695; R-MMU-5578775; R-MMU-114508; R-MMU-381676; R-MMU-139853; R-MMU-9717207	R-MMU-983695; R-MMU-5578775; R-MMU-114508; R-MMU-381676; R-MMU-139853; R-MMU-9717207	Antigen activates B Cell Receptor (BCR) leading to generation of second messengers; Ion homeostasis; Effects of PIP2 hydrolysis; Glucagon-like Peptide-1 (GLP1) regulates insulin secretion; Elevation of cytosolic Ca2+ levels; Sensory perception of sweet, bitter, and umami (glutamate) taste	WP2075; WP385; WP553	Alzheimer's disease; Myometrial relaxation and contraction pathways; Calcium regulation in cardiac cells	201	9	1	1.019	1.069	1.152	0.953	0.03	0.1	0.2	-0.07	0.864686	0.476851	0.0857409	0.891907	1	0.896682	1	1	89.4
FALSE	High	Master Protein	2455	Q3UBU0	Histidine kinase/HSP90-like ATPase domain-containing protein [OS=Mus musculus]	0	FALSE	35.084	15	12	12	0	12	802	92.4	4.82	33.87	protein metabolism;other metabolic processes	other cell component	other molecular function		Hsp90b1	Q3UBU0							61	0	0	1.064	0.896	1.002	1.187	0.09	-0.16	0	0.25	0.317	0.6821	0.900058	0.053362	0.974084	1	1	1	98.1
FALSE	High	Master Protein	3870	Q61191	Host cell factor 1 [OS=Mus musculus]	0	FALSE	35.037	5	7	7	0	7	2045	210.3	7.18	25.8	cell cycle OR cell proliferation;cell organization and biogenesis;developmental processes;other biological processes	nucleus;other cell component	nucleic acid binding activity;other molecular function	15161	Hcfc1	B1AUX1; mmu:15161; Q61191; Q684R1; Q7TSB0; Q8C2D0; Q9QWH2	ENSMUSG00000031386	R-MMU-5689603; R-MMU-3214847; R-MMU-9772755	R-MMU-5689603; R-MMU-3214847; R-MMU-9772755	UCH proteinases; HATs acetylate histones; Formation of WDR5-containing histone-modifying complexes	WP1263; WP1763	Mitochondrial gene expression; Mechanisms associated with pluripotency	193	5	0	1.007	1.084	1.069	0.929	0.01	0.12	0.1	-0.11	0.968796	0.324987	0.4725	0.556685	1	0.724855	1	1	93.1
FALSE	High	Master Protein	2064	Q99J39	Malonyl-CoA decarboxylase, mitochondrial [OS=Mus musculus]	0	FALSE	35.012	15	5	5	0	5	492	54.7	8.94	26.39	other metabolic processes;stress response;other biological processes	mitochondrion;other cytoplasmic organelle;other cell component	other molecular function	56690	Mlycd	mmu:56690; Q7TNL6; Q99J39	ENSMUSG00000074064	R-MMU-9033241; R-MMU-390247	R-MMU-9033241; R-MMU-390247	Peroxisomal protein import; Beta-oxidation of very long chain fatty acids			155	2	0	1.136	1.295	1.098	0.877	0.18	0.37	0.13	-0.19	0.432363	0.0708239	0.767088	0.638173	1	0.335289	1	1	90.8
FALSE	High	Master Protein	3636	Q80Z19	Mucin-2 [OS=Mus musculus]	0	FALSE	34.845	3	15	17	6	15	4576	479	5.48	34.41	stress response;transport;other biological processes	non-structural extracellular;extracellular matrix	extracellular structural activity;other molecular function		Muc2	A0A087WSG8; Q0P637; Q80Z17; Q80Z19; Q8K0Q1; Q9CVG8; Q9Z2U5	ENSMUSG00000025515	R-MMU-977068	R-MMU-913709; R-MMU-977068	Termination of O-glycan biosynthesis			102	2	0	1.527	1.036	1.12	1.475	0.61	0.05	0.16	0.56	0.00575187	0.999552	0.960019	0.00690283	0.255049	1	1	1	92.2
FALSE	High	Master Protein	2408	Q3UKH3	3-ketoacyl-CoA thiolase, mitochondrial [OS=Mus musculus]	0	FALSE	34.569	21	7	8	0	7	397	41.8	8.25	31.68			other molecular function		Acaa2	Q3UKH3							7	0	0	0.912	0.93	0.895	0.981	-0.13	-0.1	-0.16	-0.03	0.187857	0.321657	0.158365	0.981786	0.797341	0.720144	1	1	110.7
FALSE	High	Master Protein	3288	E9PVG8	submitted name: RIKEN cDNA 9530053A07 gene [OS=Mus musculus]	0	FALSE	34.498	3	8	8	3	4	2581	280	6.18	25.47		non-structural extracellular;extracellular matrix		319482	Fcgbpl1	E9PVG8; mmu:319482	ENSMUSG00000078776						11	0	0	0.256	0.432	0.302	0.593	-1.96	-1.21	-1.73	-0.75	0.0214694	0.10132	0.0606158	0.804397	0.350688	0.398752	1	1	271.5
FALSE	High	Master Protein	4327	A0A0R4J092	Beta-mannosidase [OS=Mus musculus]	0	FALSE	34.454	10	6	6	0	6	879	100.8	7.08	27.22	other metabolic processes	other cytoplasmic organelle	other molecular function	110173	Manba	A0A0R4J092; mmu:110173	ENSMUSG00000028164						31	0	0	0.998	1.016	0.885	0.982	0	0.02	-0.18	-0.03	0.998776	0.995194	0.6733	0.980021	1	1	1	1	110.5
FALSE	High	Master Protein	3312	P60335	Poly(rC)-binding protein 1 [OS=Mus musculus]	0	FALSE	34.425	24	7	8	6	6	356	37.5	7.09	29.16	RNA metabolism OR transcription;other metabolic processes;other biological processes	cytosol;nucleus;other cell component	nucleic acid binding activity;other molecular function	23983	Pcbp1	mmu:23983; P60335	ENSMUSG00000051695	R-MMU-72163; R-MMU-72203	R-MMU-72163; R-MMU-72203	mRNA Splicing - Major Pathway; Processing of Capped Intron-Containing Pre-mRNA	WP310	mRNA processing	121	3	1	1.01	0.923	1.082	1.095	0.01	-0.12	0.11	0.13	0.997022	0.224476	0.53795	0.29907	1	0.594937	1	1	93.5
FALSE	High	Master Protein	4223	A0A571BF69	submitted name: Maltase-glucoamylase [OS=Mus musculus]	0	FALSE	34.326	6	7	7	1	7	3616	412.8	5.68	24.85	other metabolic processes	plasma membrane;other membranes	other molecular function	232714	Mgam	A0A571BF69	ENSMUSG00000068587	R-MMU-6798695; R-MMU-189085	R-MMU-6798695; R-MMU-189085	Neutrophil degranulation; Digestion of dietary carbohydrate			44	2	0	0.96	1.16	0.899	0.828	-0.06	0.21	-0.15	-0.27	0.879828	0.12667	0.990093	0.375905	1	0.447841	1	1	111.6
FALSE	High	Master Protein	73	Q3UQ44	Ras GTPase-activating-like protein IQGAP2 [OS=Mus musculus]	0	FALSE	34.263	6	10	11	0	6	1575	180.4	5.64	34.04	cell cycle OR cell proliferation;cell organization and biogenesis;signal transduction;other biological processes	cytoskeleton;other cell component	enzyme regulator activity;cytoskeletal activity;other molecular function	544963	Iqgap2	mmu:544963; Q3UQ44	ENSMUSG00000021676	R-MMU-6798695; R-MMU-9013149; R-MMU-5626467; R-MMU-9013408	R-MMU-6798695; R-MMU-9013149; R-MMU-5626467; R-MMU-9013408	Neutrophil degranulation; RAC1 GTPase cycle; RHO GTPases activate IQGAPs; RHOG GTPase cycle	WP298	G13 signaling pathway	104	5	0	1.09	1.009	1.16	1.08	0.12	0.01	0.21	0.11	0.671916	0.998217	0.0562028	0.574105	1	1	1	1	86.2
FALSE	High	Master Protein	2821	Q60597	2-oxoglutarate dehydrogenase complex component E1 [OS=Mus musculus]	0	FALSE	34.255	12	11	11	0	11	1023	116.4	6.83	35.46	protein metabolism;other metabolic processes;developmental processes	other membranes;mitochondrion;nucleus;other cell component	other molecular function	18293	Ogdh	mmu:18293; Q3UDM7; Q5DTI4; Q5SVX7; Q5SVX9; Q60597; Q6PFZ2; Q80Y57; Q8K0K7; Q8K2Z3; Q8R3M2; Q91WP2	ENSMUSG00000020456	R-MMU-389661; R-MMU-9837999; R-MMU-71064; R-MMU-71403	R-MMU-389661; R-MMU-9837999; R-MMU-71064; R-MMU-71403	Glyoxylate metabolism and glycine degradation; Mitochondrial protein degradation; Lysine catabolism; Citric acid cycle (TCA cycle)	WP434; WP662; WP79	TCA cycle; Amino acid metabolism; Tryptophan metabolism	191	7	0	0.962	0.962	0.968	0.999	-0.06	-0.06	-0.05	0	0.715329	0.655206	0.939711	0.999566	1	1	1	1	102.4
FALSE	High	Master Protein	1203	Q9R0P5	Destrin [OS=Mus musculus]	0	FALSE	34.252	47	9	11	8	8	165	18.5	7.97	37.22	cell organization and biogenesis;other biological processes	cytoskeleton;other cell component	cytoskeletal activity	56431	Dstn	mmu:56431; Q9R0P5	ENSMUSG00000015932						67	0	1	1.168	1.169	1.014	0.999	0.22	0.23	0.02	0	0.23071	0.0864964	0.998834	0.924638	0.866703	0.366985	1	1	99
FALSE	High	Master Protein	3599	Q6ZQ08	CCR4-NOT transcription complex subunit 1 [OS=Mus musculus]	0	FALSE	34.164	4	8	8	0	8	2375	266.6	7.11	25.89	RNA metabolism OR transcription;other metabolic processes;developmental processes;other biological processes	cytosol;nucleus;other cell component	other molecular function	234594	Cnot1	B2RY28; mmu:234594; Q3UPB7; Q6ZQ08; Q8BSB4; Q8BXB2; Q8C0H2; Q8K3D8	ENSMUSG00000036550	R-MMU-429947; R-MMU-6804115	R-MMU-429947; R-MMU-6804115	Deadenylation of mRNA; TP53 regulates transcription of additional cell cycle genes whose exact role in the p53 pathway remain uncertain			190	2	0	0.975	1.027	1.016	0.949	-0.04	0.04	0.02	-0.07	0.999526	0.665148	0.777264	0.726744	1	1	1	1	97.7
FALSE	High	Master Protein	3674	Q8CAJ7	Aspartyl aminopeptidase [OS=Mus musculus]	0	FALSE	34.133	21	6	6	0	6	473	52.2	7.42	29.12	protein metabolism		other molecular function	13437	Dnpep	Q8CAJ7							24	0	0	1.016	0.992	0.973	1.024	0.02	-0.01	-0.04	0.03	0.928785	0.991912	0.945456	0.812905	1	1	1	1	101.7
FALSE	High	Master Protein	1092	P70124	Serpin B5 [OS=Mus musculus]	0	FALSE	34.002	21	7	7	6	7	375	42.1	5.77	31.74	cell organization and biogenesis;developmental processes;other biological processes	non-structural extracellular;plasma membrane;cytosol;other cell component	enzyme regulator activity	20724	Serpinb5	mmu:20724; P70124; Q3ULZ0	ENSMUSG00000067006				WP2902	p53 signaling	56	1	0	1.086	1.087	0.958	0.999	0.12	0.12	-0.06	0	0.725046	0.347414	0.558511	0.899302	1	0.754028	1	1	104.4
FALSE	High	Master Protein	364	Q3TCR7	dynamin GTPase [OS=Mus musculus]	0	FALSE	33.963	11	8	8	0	5	869	97.9	7.44	27.03	transport	cytoskeleton	other molecular function	13430	Dnm2	Q3TCR7	ENSMUSG00000033335				WP151	IL-5 signaling pathway	50	1	3	0.776	0.859	0.93	0.903	-0.37	-0.22	-0.11	-0.15	0.142414	0.509728	0.805429	0.794722	0.721468	0.927286	1	1	109.8
FALSE	High	Master Protein	4277	Q91V61	Sideroflexin-3 [OS=Mus musculus]	0	FALSE	33.884	31	5	8	0	4	321	35.4	9.51	30.47	other metabolic processes;transport	other membranes;mitochondrion	transporter activity	94280	Sfxn3	mmu:94280; Q544M7; Q8C1Z2; Q91V61	ENSMUSG00000025212						47	0	1	1.039	1.1	0.975	0.944	0.06	0.14	-0.04	-0.08	0.73454	0.254457	0.962682	0.789258	1	0.637204	1	1	101
FALSE	High	Master Protein	2914	Q3TV47	Sodium/potassium-transporting ATPase subunit beta [OS=Mus musculus]	0	FALSE	33.881	29	8	10	0	8	304	35.2	8.65	34.1	transport	plasma membrane;other membranes		11931	Atp1b1	mmu:11931; Q3TV47							23	0	0	1.028	1.014	0.91	1.014	0.04	0.02	-0.14	0.02	0.997875	0.995749	0.0134906	0.999961	1	1	0.783222	1	111.5
FALSE	High	Master Protein	2183	A0A0R3P9C8	submitted name: NADH:ubiquinone oxidoreductase subunit A9 [OS=Mus musculus]	0	FALSE	33.852	24	7	8	0	7	373	42.1	9.09	30.22					Ndufa9	A0A0R3P9C8	ENSMUSG00000000399				WP295	Electron transport chain	1	1	0	0.918	0.982	0.925	0.935	-0.12	-0.03	-0.11	-0.1	0.628061	0.995637	0.92152	0.757538	1	1	1	1	106.1
FALSE	High	Master Protein	1573	P17751	Triosephosphate isomerase [OS=Mus musculus]	0	FALSE	33.832	38	6	7	0	6	249	26.7	7.3	26.03	other metabolic processes	cytosol	other molecular function	21991	Tpi1	mmu:21991; P17751; Q3TJH2; Q3UC04; Q3UKG9; Q64513; Q9CVF9; Q9CWE7	ENSMUSG00000023456	R-MMU-70263; R-MMU-70171	R-MMU-70263; R-MMU-70171	Gluconeogenesis; Glycolysis	WP1269; WP157	Fatty acid beta-oxidation; Glycolysis and gluconeogenesis	139	4	0	1.083	0.968	0.923	1.119	0.11	-0.05	-0.12	0.16	0.206655	0.444557	0.119858	0.0153238	0.839631	0.864637	1	1	108.3
FALSE	High	Master Protein	1800	Q00519	Xanthine dehydrogenase/oxidase [OS=Mus musculus]	0	FALSE	33.746	8	6	6	0	6	1335	146.5	7.56	24.46	cell organization and biogenesis;other metabolic processes;transport;other biological processes	non-structural extracellular;cytosol;ER/Golgi;other cytoplasmic organelle	other molecular function	22436	Xdh	E9QLM9; mmu:22436; Q00519	ENSMUSG00000024066	R-MMU-74259; R-MMU-8851680; R-MMU-9748787	R-MMU-74259; R-MMU-8851680; R-MMU-9748787	Purine catabolism; Butyrophilin (BTN) family interactions; Azathioprine ADME	WP1272; WP1273; WP2185	Selenium micronutrient network; Folic acid network; Purine metabolism	288	6	0	0.998	0.989	0.956	1.009	0	-0.02	-0.06	0.01	0.998924	0.996397	0.923416	0.98395	1	1	1	1	104.2
FALSE	High	Master Protein	1245	P23116	Eukaryotic translation initiation factor 3 subunit A [OS=Mus musculus]	0	FALSE	33.681	7	8	9	0	8	1344	161.8	6.77	30.92	cell organization and biogenesis;protein metabolism;other metabolic processes;other biological processes	cytosol;cytoskeleton;translational apparatus;nucleus;other cell component	signal transduction activity or receptor binding;nucleic acid binding activity	13669	Eif3a	E9QQ50; mmu:13669; P23116; Q60697; Q62162	ENSMUSG00000024991	R-MMU-156827; R-MMU-72689; R-MMU-72706; R-MMU-72649; R-MMU-72695; R-MMU-72702	R-MMU-156827; R-MMU-72689; R-MMU-72706; R-MMU-72649; R-MMU-72695; R-MMU-72702	L13a-mediated translational silencing of Ceruloplasmin expression; Formation of a pool of free 40S subunits; GTP hydrolysis and joining of the 60S ribosomal subunit; Translation initiation complex formation; Formation of the ternary complex, and subsequently, the 43S complex; Ribosomal scanning and start codon recognition	WP307	Translation factors	134	7	0	0.96	0.967	1.048	0.993	-0.06	-0.05	0.07	-0.01	0.370922	0.461229	0.418997	0.997914	1	0.879978	1	1	95.6
FALSE	High	Master Protein	956	P07758	Alpha-1-antitrypsin 1-1 [OS=Mus musculus]	0	FALSE	33.68	23	6	7	0	2	413	46	5.72	31.22	protein metabolism;other metabolic processes;stress response;other biological processes	non-structural extracellular;ER/Golgi;other cell component	enzyme regulator activity;other molecular function	20700	Serpina1a	mmu:20700; P07758; Q3UJ47; Q80YB8; Q8JZV6; Q91XB8	ENSMUSG00000066366						77	0	5	1.047	1.259	0.86	0.831	0.07	0.33	-0.22	-0.27	0.995048	0.224986	0.381316	0.315547	1	0.595502	1	1	116.9
FALSE	High	Master Protein	3771	Q61425	Hydroxyacyl-coenzyme A dehydrogenase, mitochondrial [OS=Mus musculus]	0	FALSE	33.626	33	6	8	6	6	314	34.4	8.65	27.81	other metabolic processes;other biological processes	mitochondrion;nucleus;other cell component	other molecular function	15107	Hadh	mmu:15107; Q3TF75; Q3THK8; Q3UFI0; Q61425; Q8K149; Q925U9	ENSMUSG00000027984	R-MMU-9837999; R-MMU-77346; R-MMU-77348; R-MMU-77310; R-MMU-77350; R-MMU-77352	R-MMU-9837999; R-MMU-77346; R-MMU-77348; R-MMU-77310; R-MMU-77350; R-MMU-77352	Mitochondrial protein degradation; Beta oxidation of decanoyl-CoA to octanoyl-CoA-CoA; Beta oxidation of octanoyl-CoA to hexanoyl-CoA; Beta oxidation of lauroyl-CoA to decanoyl-CoA-CoA; Beta oxidation of hexanoyl-CoA to butanoyl-CoA; Beta oxidation of butanoyl-CoA to acetyl-CoA	WP1269; WP336; WP401; WP79	Fatty acid beta-oxidation; Fatty acid biosynthesis; Mitochondrial long chain fatty acid beta-oxidation; Tryptophan metabolism	122	10	0	1.008	1.014	0.907	0.994	0.01	0.02	-0.14	-0.01	0.998779	0.99988	0.0685979	0.999806	1	1	1	1	111.3
FALSE	High	Master Protein	1517	E9QAI5	CAD protein [OS=Mus musculus]	0	FALSE	33.574	4	8	8	0	7	2162	236.1	6.49	28.08	other metabolic processes		other molecular function		Cad	E9QAI5	ENSMUSG00000013629						110	0	1	0.976	0.956	0.998	1.021	-0.04	-0.07	0	0.03	0.993117	0.867128	0.96141	0.733779	1	1	1	1	100.4
FALSE	High	Master Protein	428	Q497W9	RNA helicase [OS=Mus musculus]	0	FALSE	33.441	15	6	6	0	6	703	79.9	7.3	26.05	RNA metabolism OR transcription;other metabolic processes		nucleic acid binding activity;other molecular function	13204	Dhx15	Q497W9	ENSMUSG00000029169				WP310	mRNA processing	52	1	0	0.987	0.98	0.991	1.007	-0.02	-0.03	-0.01	0.01	0.970536	0.998608	0.997212	0.991574	1	1	1	1	100.3
FALSE	High	Master Protein	1990	P50516	V-type proton ATPase catalytic subunit A [OS=Mus musculus]	0	FALSE	33.41	19	7	8	2	7	617	68.3	5.58	31.52	cell organization and biogenesis;other metabolic processes;transport;other biological processes	plasma membrane;other membranes;cytosol;ER/Golgi;nucleus;other cytoplasmic organelle;other cell component	transporter activity;other molecular function	11964	Atp6v1a	mmu:11964; P50516; Q3TKS0; Q3U5W3; Q3U777; Q3UDZ9; Q3US31; Q8CHX2	ENSMUSG00000052459	R-MMU-77387; R-MMU-9639288; R-MMU-1222556; R-MMU-917977; R-MMU-983712	R-MMU-77387; R-MMU-9639288; R-MMU-1222556; R-MMU-917977; R-MMU-983712	Insulin receptor recycling; Amino acids regulate mTORC1; ROS and RNS production in phagocytes; Transferrin endocytosis and recycling; Ion channel transport			216	5	0	0.981	1.02	0.994	0.962	-0.03	0.03	-0.01	-0.06	0.969393	0.829628	0.999577	0.5829	1	1	1	1	100.1
FALSE	High	Master Protein	1982	Q9EQH3	Vacuolar protein sorting-associated protein 35 [OS=Mus musculus]	0	FALSE	33.404	11	8	8	0	8	796	91.7	5.44	23.81	cell organization and biogenesis;protein metabolism;other metabolic processes;transport;other biological processes	other membranes;cytosol;mitochondrion;other cytoplasmic organelle;other cell component	signal transduction activity or receptor binding	65114	Vps35	mmu:65114; Q61123; Q9EQH3	ENSMUSG00000031696	R-MMU-3238698	R-MMU-3238698	WNT ligand biogenesis and trafficking			291	1	0	1.08	1.17	1.036	0.924	0.11	0.23	0.05	-0.11	0.20687	0.00143218	0.811901	0.0531907	0.839631	0.0891169	1	1	96.3
FALSE	High	Master Protein	1853	Q02257	Junction plakoglobin [OS=Mus musculus]	0	FALSE	33.402	18	11	11	9	9	745	81.7	6.14	23.83	cell adhesion;cell-cell signaling;cell organization and biogenesis;signal transduction;other biological processes	plasma membrane;other membranes;cytosol;cytoskeleton;nucleus;other cell component	other molecular function	16480	Jup	mmu:16480; Q02257; Q8CGD3	ENSMUSG00000001552	R-MMU-8980692; R-MMU-9013026; R-MMU-6798695; R-MMU-6809371; R-MMU-9013406; R-MMU-9013106; R-MMU-9013407; R-MMU-418990; R-MMU-9762292; R-MMU-5218920	R-MMU-6805567; R-MMU-8980692; R-MMU-9013026; R-MMU-6798695; R-MMU-6809371; R-MMU-9013406; R-MMU-9013106; R-MMU-9013407; R-MMU-418990; R-MMU-9762292; R-MMU-5218920	RHOA GTPase cycle; RHOB GTPase cycle; Neutrophil degranulation; Formation of the cornified envelope; RHOQ GTPase cycle; RHOC GTPase cycle; RHOH GTPase cycle; Adherens junctions interactions; Regulation of CDH11 function; VEGFR2 mediated vascular permeability	WP539	Wnt signaling pathway	247	12	2	0.975	0.97	1.056	1.006	-0.04	-0.04	0.08	0.01	0.92674	0.499377	0.480309	0.838927	1	0.919252	1	1	95.2
FALSE	High	Master Protein	1212	E9PZ88	alpha-mannosidase [OS=Mus musculus]	0	FALSE	33.382	9	5	6	0	5	940	104.6	6.46	26.25	other metabolic processes		other molecular function		Man2c1	E9PZ88	ENSMUSG00000032295						25	0	0	0.947	1.001	0.965	0.946	-0.08	0	-0.05	-0.08	0.37784	0.988892	0.97041	0.246067	1	1	1	1	102
FALSE	High	Master Protein	2979	Q564F4	T-complex protein 1 subunit delta [OS=Mus musculus]	0	FALSE	33.341	17	8	9	0	8	539	58	8.02	27.09	protein metabolism;other metabolic processes;transport;other biological processes	cytosol;cytoskeleton;nucleus	other molecular function	12464	Cct4	mmu:12464; Q564F4							141	0	0	1.051	1.023	0.965	1.027	0.07	0.03	-0.05	0.04	0.149325	0.464788	0.768244	0.849009	0.733116	0.881704	1	1	102.9
FALSE	High	Master Protein	1863	E9Q4K7	submitted name: Kinesin family member 13B [OS=Mus musculus]	0	FALSE	33.33	6	8	8	0	8	1843	204.4	5.8	26.28	transport;other biological processes	cytosol;cytoskeleton;other cell component	cytoskeletal activity;other molecular function	16554	Kif13b	E9Q4K7; mmu:16554	ENSMUSG00000060012						89	0	0	0.963	0.96	1.08	1.003	-0.05	-0.06	0.11	0	0.640706	0.867312	0.11598	0.972536	1	1	1	1	93.4
FALSE	High	Master Protein	3384	Q3UFI4	60S ribosomal protein L6 [OS=Mus musculus]	0	FALSE	33.307	27	8	8	0	8	296	33.5	10.74	28.49	protein metabolism;other metabolic processes	translational apparatus;other cell component	other molecular function		Rpl6	Q3UFI4							38	0	0	1.01	0.988	1.104	1.022	0.01	-0.02	0.14	0.03	0.96968	0.681509	0.30577	0.430534	1	1	1	1	91.6
FALSE	High	Master Protein	2897	Q3UZZ6	Sulfotransferase 1 family member D1 [OS=Mus musculus]	0	FALSE	33.077	23	4	7	0	4	295	35.1	5.76	25.86	other metabolic processes	other cell component	other molecular function	53315	Sult1d1	mmu:53315; O35401; Q3UZZ6; Q6NZD1; Q9R2C2	ENSMUSG00000029273						31	0	0	1.053	1.136	0.967	0.927	0.07	0.18	-0.05	-0.11	0.970314	0.448025	0.7471	0.698698	1	0.867728	1	1	106.1
FALSE	High	Master Protein	1286	Q3U7R1	Extended synaptotagmin-1 [OS=Mus musculus]	0	FALSE	32.951	8	6	6	0	6	1092	121.5	5.95	26.44	cell organization and biogenesis;transport	plasma membrane;other membranes;ER/Golgi	transporter activity;other molecular function	23943	Esyt1	mmu:23943; Q3U7R1; Q8C8R1; Q91X62; Q9CVH0; Q9Z1X5; Q9Z1X6	ENSMUSG00000025366	R-MMU-9013149; R-MMU-9013408; R-MMU-9013404; R-MMU-9013423; R-MMU-9035034; R-MMU-9013405; R-MMU-9845576	R-MMU-9013149; R-MMU-9013408; R-MMU-9013404; R-MMU-9013423; R-MMU-9035034; R-MMU-9013405; R-MMU-9845576	RAC1 GTPase cycle; RHOG GTPase cycle; RAC2 GTPase cycle; RAC3 GTPase cycle; RHOF GTPase cycle; RHOD GTPase cycle; Glycosphingolipid transport			68	7	0	0.87	0.875	1.041	0.995	-0.2	-0.19	0.06	-0.01	0.0719092	0.109096	0.924678	0.994269	0.541578	0.417964	1	1	96.5
FALSE	High	Master Protein	1154	O88312	Anterior gradient protein 2 homolog [OS=Mus musculus]	0	FALSE	32.804	56	8	9	6	8	175	19.9	9.01	26.99	protein metabolism;other metabolic processes;stress response;transport;developmental processes;signal transduction;other biological processes	non-structural extracellular;ER/Golgi	signal transduction activity or receptor binding;other molecular function	23795	Agr2	A2CGA2; mmu:23795; O88312	ENSMUSG00000020581						167	0	0	1.199	1.158	1.282	1.035	0.26	0.21	0.36	0.05	0.404546	0.918852	0.461185	0.760436	1	1	1	1	79.1
FALSE	High	Master Protein	212	Q3U1S0	Importin N-terminal domain-containing protein [OS=Mus musculus]	0	FALSE	32.795	12	8	8	0	4	897	101.6	5	28.36	transport	other cell component	other molecular function	212999	Tnpo2	mmu:212999; Q3U1S0							36	0	0	1.094	1.188	1.135	0.922	0.13	0.25	0.18	-0.12	0.594489	0.0506931	0.164316	0.372043	1	0.303723	1	1	87.3
FALSE	High	Master Protein	4300	P27046	Alpha-mannosidase 2 [OS=Mus musculus]	0	FALSE	32.743	9	8	8	6	8	1150	131.5	8.03	26.69	cell organization and biogenesis;protein metabolism;other metabolic processes;developmental processes;other biological processes	non-structural extracellular;other membranes;ER/Golgi	other molecular function	17158	Man2a1	B9EHS6; mmu:17158; P27046	ENSMUSG00000024085	R-MMU-975578	R-MMU-975578	Reactions specific to the complex N-glycan synthesis pathway			115	1	0	1.057	1.086	0.942	0.973	0.08	0.12	-0.09	-0.04	0.994735	0.90115	0.26348	0.969925	1	1	1	1	106.9
FALSE	High	Master Protein	2975	F8WGF2	Nitric oxide synthase 1 [OS=Mus musculus]	0	FALSE	32.604	8	8	8	0	8	1463	164.2	7.24	32.63	other metabolic processes;stress response;other biological processes	plasma membrane;other membranes;cytosol;ER/Golgi;nucleus;other cell component	other molecular function		Nos1	F8WGF2	ENSMUSG00000029361				WP2075; WP2432; WP385	Alzheimer's disease; Spinal cord injury; Myometrial relaxation and contraction pathways	129	3	0	0.848	0.89	1.003	0.952	-0.24	-0.17	0	-0.07	0.220394	0.461102	0.999863	0.944853	0.849163	0.879978	1	1	99.1
FALSE	High	Master Protein	2558	A0A2R8VHU2	submitted name: Protein kinase, AMP-activated, gamma 1 non-catalytic subunit [OS=Mus musculus]	0	FALSE	32.554	41	5	5	0	4	215	24.7	9.31	23.75					Prkag1	A0A2R8VHU2	ENSMUSG00000067713						1	0	1	1.013	1.095	1.135	0.925	0.02	0.13	0.18	-0.11	0.97783	0.137628	0.0157208	0.252815	1	0.46904	0.783222	1	88.3
FALSE	High	Master Protein	2807	P61161	Actin-related protein 2 [OS=Mus musculus]	0	FALSE	32.474	18	4	5	2	4	394	44.7	6.74	25.99	cell cycle OR cell proliferation;cell organization and biogenesis;stress response;transport;other biological processes	cytosol;cytoskeleton;nucleus;other cell component	cytoskeletal activity;other molecular function	66713	Actr2	mmu:66713; O15142; P61161; Q6PI31	ENSMUSG00000020152	R-MMU-2029482; R-MMU-6798695; R-MMU-8856828; R-MMU-3928662; R-MMU-5663213	R-MMU-2029482; R-MMU-6798695; R-MMU-8856828; R-MMU-3928662; R-MMU-5663213	Regulation of actin dynamics for phagocytic cup formation; Neutrophil degranulation; Clathrin-mediated endocytosis; EPHB-mediated forward signaling; RHO GTPases Activate WASPs and WAVEs	WP339	ESC pluripotency pathways	221	6	0	1.111	1.109	0.98	1.002	0.15	0.15	-0.03	0	0.0530338	0.0924654	0.956845	0.987275	0.484158	0.379356	1	1	100.5
FALSE	High	Master Protein	345	B7ZP22	Heterogeneous nuclear ribonucleoproteins A2/B1 [OS=Mus musculus]	0	FALSE	32.46	34	10	11	0	9	341	35.9	8.65	24.72	transport	nucleus	nucleic acid binding activity		Hnrnpa2b1	B7ZP22							32	0	1	0.986	0.97	1.053	1.016	-0.02	-0.04	0.07	0.02	0.807125	0.695594	0.855355	0.996774	1	1	1	1	94.4
FALSE	High	Master Protein	3773	Q8K411	Presequence protease, mitochondrial [OS=Mus musculus]	0	FALSE	32.453	11	6	6	0	6	1036	117.3	7.2	27.48	protein metabolism;other metabolic processes	mitochondrion	other molecular function	69617	Pitrm1	mmu:69617; Q3THC4; Q3TJI1; Q3TPP0; Q3URQ8; Q4KUG2; Q4KUG3; Q6ZPX6; Q8K411; Q922N1; Q9CV63	ENSMUSG00000021193	R-MMU-1268020	R-MMU-1268020	Mitochondrial protein import			48	1	0	1.01	1.09	0.952	0.927	0.02	0.12	-0.07	-0.11	0.436888	0.0718323	0.979252	0.637987	1	0.336568	1	1	103.9
FALSE	High	Master Protein	4005	P34914	Bifunctional epoxide hydrolase 2 [OS=Mus musculus]	0	FALSE	32.234	16	5	6	0	5	554	62.5	6.19	24.23	other metabolic processes;stress response;other biological processes	cytosol;other cytoplasmic organelle	other molecular function	13850	Ephx2	mmu:13850; P34914; Q8CGV0	ENSMUSG00000022040	R-MMU-9033241; R-MMU-2142670; R-MMU-9018682	R-MMU-9033241; R-MMU-2142670; R-MMU-9018682	Peroxisomal protein import; Synthesis of epoxy (EET) and dihydroxyeicosatrienoic acids (DHET); Biosynthesis of maresins	WP1250; WP1251; WP4349	Arachidonate epoxygenase / epoxide hydrolase; Metapathway biotransformation; Eicosanoid metabolism via cytochrome P450 monooxygenases	117	6	0	0.994	0.998	0.912	0.996	-0.01	0	-0.13	-0.01	0.985025	0.945807	0.31125	0.997013	1	1	1	1	110.7
FALSE	High	Master Protein	4267	Q8R1F6	Protein HID1 [OS=Mus musculus]	0	FALSE	32.086	12	7	7	0	7	788	88.7	5.94	27.07		other membranes;cytosol;cytoskeleton;ER/Golgi;other cell component		217310	Hid1	A2A6S8; mmu:217310; Q8C8V6; Q8R1F6	ENSMUSG00000034586						35	0	0	1.192	1.221	1.095	0.976	0.25	0.29	0.13	-0.03	0.0147408	0.00460903	0.216905	0.9063	0.350688	0.126073	1	1	91.6
FALSE	High	Master Protein	2041	Q9DBL7	Bifunctional coenzyme A synthase [OS=Mus musculus]	0	FALSE	32.068	19	7	7	7	7	563	62	7.11	25.9	other metabolic processes	other membranes;mitochondrion	kinase activity;other molecular function	71743	Coasy	A2BFA8; mmu:71743; Q3TVZ2; Q8K3Y4; Q9DBL7	ENSMUSG00000001755	R-MMU-196783	R-MMU-196783	Coenzyme A biosynthesis			104	1	0	0.954	0.984	0.999	0.969	-0.07	-0.02	0	-0.04	0.433643	0.965365	0.915768	0.697261	1	1	1	1	101.5
FALSE	High	Master Protein	1168	Q8C878	NEDD8-activating enzyme E1 catalytic subunit [OS=Mus musculus]	0	FALSE	31.968	20	5	5	0	5	462	51.7	5.45	24.92	cell cycle OR cell proliferation;protein metabolism;other metabolic processes;other biological processes	nucleus;other cell component	other molecular function	22200	Uba3	mmu:22200; O88598; Q3TG68; Q8C878; Q9D6B7	ENSMUSG00000030061	R-MMU-983168; R-MMU-8951664; R-MMU-5607761; R-MMU-5676590	R-MMU-983168; R-MMU-8951664; R-MMU-5607761; R-MMU-5676590	Antigen processing: Ubiquitination & Proteasome degradation; Neddylation; Dectin-1 mediated noncanonical NF-kB signaling; NIK-->noncanonical NF-kB signaling			93	4	0	1.037	1.102	1.003	0.941	0.05	0.14	0	-0.09	0.331554	0.0364704	0.987068	0.535462	0.992985	0.273694	1	1	99.2
FALSE	High	Master Protein	651	A3KML5	V-type proton ATPase proteolipid subunit [OS=Mus musculus]	0	FALSE	31.894	32	2	6	0	2	155	15.8	9.13	29.33	transport;other biological processes	other membranes;ER/Golgi;other cytoplasmic organelle	transporter activity;other molecular function	11984	Atp6v0c	A3KML5; mmu:11984; Q4KL27; Q5XK06							92	0	0	0.947	0.931	0.972	1.018	-0.08	-0.1	-0.04	0.03	0.66472	0.453451	0.94907	0.981767	1	0.873535	1	1	100.5
FALSE	High	Master Protein	3717	P19639	Glutathione S-transferase Mu 3 [OS=Mus musculus]	0	FALSE	31.85	42	8	9	2	2	218	25.7	7.77	25.8	other biological processes	cytosol;other cell component	other molecular function	14864	Gstm3	mmu:14864; P19639	ENSMUSG00000004038	R-MMU-156590	R-MMU-156590	Glutathione conjugation	WP4466; WP544	Oxidative stress and redox pathway; Exercise-induced circadian regulation	40	3	0	1.457	1.641	1.207	0.888	0.54	0.71	0.27	-0.17	0.27707	0.0474411	0.999924	0.698645	0.910883	0.299376	1	1	87.4
FALSE	High	Master Protein	2381	Q3TPD9	Amine oxidase [OS=Mus musculus]	0	FALSE	31.839	13	7	8	0	7	519	58.7	7.97	26.4			other molecular function	17161	Maoa	mmu:17161; Q3TPD9					WP1266; WP412; WP522	SIDS susceptibility pathways; Oxidative stress response; Biogenic amine synthesis	7	3	0	0.853	0.779	0.862	1.095	-0.23	-0.36	-0.21	0.13	0.371601	0.0766125	0.867588	0.734305	1	0.343509	1	1	107.8
FALSE	High	Master Protein	2427	Q8BQW4	Rho GTPase-activating protein 1 [OS=Mus musculus]	0	FALSE	31.819	15	5	7	0	5	479	54.4	5.87	30.45	signal transduction			228359	Arhgap1	Q8BQW4							12	0	0	1.138	1.168	1.141	0.974	0.19	0.22	0.19	-0.04	0.1241	0.0379692	0.0956816	0.895508	0.693012	0.277707	1	1	87.7
FALSE	High	Master Protein	1338	A0A0A6YWC8	submitted name: Vimentin [OS=Mus musculus]	0	FALSE	31.755	19	9	9	0	6	427	49.2	5.12	26.01	cell organization and biogenesis	cytoskeleton			Vim	A0A0A6YWC8	ENSMUSG00000026728				WP2432; WP2573	Spinal cord injury; Primary focal segmental glomerulosclerosis (FSGS)	22	2	0	0.834	0.911	1.006	0.916	-0.26	-0.13	0.01	-0.13	0.00171293	0.123672	0.971624	0.111097	0.177478	0.443046	1	1	100.6
FALSE	High	Master Protein	2902	A0A0A0MQ70	submitted name: Solute carrier family 25, member 35 [OS=Mus musculus]	0	FALSE	31.715	23	5	7	0	5	296	32.1	9.52	20.99		other membranes			Slc25a35	A0A0A0MQ70	ENSMUSG00000018740						4	0	0	1.149	1.224	1.089	0.939	0.2	0.29	0.12	-0.09	0.100678	0.00931809	0.221021	0.537047	0.642468	0.159009	1	1	90
FALSE	High	Master Protein	2965	A0A2R8VHX0	submitted name: Cysteine sulfinic acid decarboxylase [OS=Mus musculus]	0	FALSE	31.702	18	6	6	0	6	463	51.6	6.48	23.47	other metabolic processes		other molecular function		Csad	A0A2R8VHX0	ENSMUSG00000023044						24	0	0	1.229	1.175	0.913	1.045	0.3	0.23	-0.13	0.06	0.214525	0.284453	0.955201	0.99726	0.844619	0.679943	1	1	106.7
FALSE	High	Master Protein	2872	Q07797	Galectin-3-binding protein [OS=Mus musculus]	0	FALSE	31.7	18	6	6	2	6	577	64.5	5.14	24.62	cell adhesion;transport	other membranes	other molecular function	19039	Lgals3bp	mmu:19039; O35649; Q07797; Q3U631; Q3U8K4; Q3UDL5	ENSMUSG00000033880	R-MMU-114608	R-MMU-114608	Platelet degranulation			17	1	0	0.982	0.985	0.98	0.997	-0.03	-0.02	-0.03	0	0.835496	0.988112	0.77915	0.953099	1	1	1	1	103.5
FALSE	High	Master Protein	4332	Q00897	Alpha-1-antitrypsin 1-4 [OS=Mus musculus]	0	FALSE	31.587	22	5	6	1	1	413	46	5.44	30.74	other biological processes	non-structural extracellular;ER/Golgi;other cell component	enzyme regulator activity;other molecular function	20703	Serpina1d	mmu:20703; Q00897	ENSMUSG00000071177						48	0	1	0.907	1.029	0.877	0.881	-0.14	0.04	-0.19	-0.18	0.986812	0.697924	0.976069	0.506577	1	1	1	1	109.5
FALSE	High	Master Protein	3076	A0A1W2P6F6	submitted name: Myosin, light polypeptide 6, alkali, smooth muscle and non-muscle [OS=Mus musculus]	0	FALSE	31.512	50	7	9	0	7	152	17	4.5	26.6			other molecular function		Myl6	A0A1W2P6F6	ENSMUSG00000090841						6	0	0	1.004	1.089	1.169	0.922	0.01	0.12	0.22	-0.12	0.979218	0.271429	0.0482565	0.451102	1	0.662444	1	1	86.4
FALSE	High	Master Protein	4150	E9PYN9	Amine oxidase [OS=Mus musculus]	0	FALSE	31.512	12	7	7	0	7	756	86	6.7	27.49	other metabolic processes		other molecular function	76507	Aoc1	E9PYN9; mmu:76507	ENSMUSG00000029811				WP79	Tryptophan metabolism	22	1	0	1.068	1.004	0.98	1.064	0.1	0.01	-0.03	0.09	0.839424	0.988313	0.800563	0.954694	1	1	1	1	102.6
FALSE	High	Master Protein	865	A0A494B923	submitted name: 3'-phosphoadenosine 5'-phosphosulfate synthase 2 [OS=Mus musculus]	0	FALSE	31.424	14	6	6	0	4	614	69.4	7.42	24.04	other metabolic processes		kinase activity;other molecular function	23972	Papss2	A0A494B923	ENSMUSG00000024899				WP2185	Purine metabolism	82	1	0	1.15	1.165	1.214	0.987	0.2	0.22	0.28	-0.02	0.328071	0.246409	0.084122	0.996826	0.989671	0.628449	1	1	83.7
FALSE	High	Master Protein	3297	Q5SQX6	Cytoplasmic FMR1-interacting protein 2 [OS=Mus musculus]	0	FALSE	31.401	7	7	7	0	1	1253	145.6	7.05	26.71	cell adhesion;cell organization and biogenesis;developmental processes;other biological processes	nucleus;other cell component	other molecular function	76884	Cyfip2	mmu:76884; Q3UH21; Q3UHS8; Q5SQX6; Q8BSW0; Q8CHA9; Q924D3; Q9R181	ENSMUSG00000020340	R-MMU-2029482; R-MMU-9013149; R-MMU-4420097; R-MMU-5663213	R-MMU-2029482; R-MMU-9013149; R-MMU-4420097; R-MMU-5663213	Regulation of actin dynamics for phagocytic cup formation; RAC1 GTPase cycle; VEGFA-VEGFR2 Pathway; RHO GTPases Activate WASPs and WAVEs	WP523	Regulation of actin cytoskeleton	114	5	0	1.053	1.096	0.913	0.961	0.07	0.13	-0.13	-0.06	0.701712	0.595192	0.813997	0.997681	1	1	1	1	111.9
FALSE	High	Master Protein	2186	Q3THG0	ATP synthase subunit O, mitochondrial [OS=Mus musculus]	0	FALSE	31.378	27	4	6	0	4	213	23.4	9.99	29.59	other metabolic processes;transport	other membranes;mitochondrion	transporter activity		Atp5po	Q3THG0							100	0	0	0.992	0.947	0.901	1.048	-0.01	-0.08	-0.15	0.07	0.922454	0.371178	0.111276	0.716838	1	0.780348	1	1	109.9
FALSE	High	Master Protein	2829	Q8C547	HEAT repeat-containing protein 5B [OS=Mus musculus]	0	FALSE	31.324	4	6	6	0	5	2070	224.2	7.14	25.98	transport;other biological processes	cytosol;nucleus;other cell component		320473	Heatr5b	mmu:320473; Q3TPS4; Q5DTY0; Q5PRF1; Q8C547; Q8C6W1; Q8C773	ENSMUSG00000039414						46	0	1	1.077	1.112	1.111	0.969	0.11	0.15	0.15	-0.05	0.0918173	0.0171449	0.0176497	0.768338	0.608282	0.200399	0.784403	1	89.9
FALSE	High	Master Protein	2404	Q91YN5	UDP-N-acetylhexosamine pyrophosphorylase [OS=Mus musculus]	0	FALSE	31.28	15	7	7	0	6	522	58.6	6.49	22.55	other metabolic processes	plasma membrane;other membranes;cytosol;nucleus	other molecular function	107652	Uap1	mmu:107652; Q8BG76; Q8BXD6; Q8VD59; Q91YN5		R-MMU-446210	R-MMU-446210	Synthesis of UDP-N-acetyl-glucosamine			62	1	1	1.216	1.176	1.049	1.034	0.28	0.23	0.07	0.05	0.0379923	0.067552	0.939294	0.986542	0.412942	0.332734	1	1	96.1
FALSE	High	Master Protein	3801	Q8K154	UDP-glucuronosyltransferase [OS=Mus musculus]	0	FALSE	31.249	26	7	7	0	6	532	60.8	7.88	29.11	other metabolic processes	other membranes	other molecular function	100727	Ugt2b34	mmu:100727; Q8K154	ENSMUSG00000029260	R-MMU-156588; R-MMU-9749641; R-MMU-9757110; R-MMU-9753281	R-MMU-156588; R-MMU-9749641; R-MMU-9757110; R-MMU-9753281	Glucuronidation; Aspirin ADME; Prednisone ADME; Paracetamol ADME	WP1241	Glucuronidation	33	5	1	1.084	1.069	1.01	1.014	0.12	0.1	0.01	0.02	0.847413	0.855822	0.983715	0.999998	1	1	1	1	99
FALSE	High	Master Protein	4402	Q8VDQ1	Prostaglandin reductase 2 [OS=Mus musculus]	0	FALSE	31.227	25	6	6	1	6	351	38	5.41	26.49	other metabolic processes	cytosol	other molecular function	77219	Ptgr2	mmu:77219; Q3TG36; Q3ULY3; Q8BZA2; Q8VDQ1; Q9D1W8	ENSMUSG00000072946				WP4347	Eicosanoid metabolism via cyclooxygenases (COX)	34	1	0	1.031	1.084	0.93	0.951	0.04	0.12	-0.11	-0.07	0.996496	0.803684	0.502221	0.898249	1	1	1	1	107.9
FALSE	High	Master Protein	784	Q791V5	Mitochondrial carrier homolog 2 [OS=Mus musculus]	0	FALSE	31.223	25	7	7	0	7	303	33.5	8.25	28.79	cell organization and biogenesis;other metabolic processes;transport;other biological processes	other membranes;mitochondrion	other molecular function	56428	Mtch2	mmu:56428; Q3TPS5; Q791V5; Q99LZ6; Q9D060; Q9D7Y2; Q9QZP3	ENSMUSG00000027282						187	0	0	0.921	0.924	0.981	0.997	-0.12	-0.11	-0.03	0	0.461055	0.744648	0.997046	0.958147	1	1	1	1	103.2
FALSE	High	Master Protein	1626	Q6ZQ49	Sodium/potassium-transporting ATPase subunit alpha [OS=Mus musculus]	0	FALSE	31.033	8	9	9	0	2	1022	112.2	5.6	26.01	transport	plasma membrane;other membranes	transporter activity;other molecular function		Atp1a2	Q6ZQ49							69	0	0	0.882	0.947	1.008	0.932	-0.18	-0.08	0.01	-0.1	0.192476	0.562615	0.994218	0.843712	0.806625	0.972748	1	1	97.3
FALSE	High	Master Protein	1372	Q3U7N2	MICOS complex subunit MIC60 [OS=Mus musculus]	0	FALSE	30.94	10	5	6	0	5	741	82.5	6.79	23.14		other membranes;mitochondrion		76614	Immt	Q3U7N2							18	0	0	1.045	0.97	0.961	1.078	0.06	-0.04	-0.06	0.11	0.999912	0.848247	0.910803	0.819038	1	1	1	1	103.8
FALSE	High	Master Protein	3168	Q7TPW6	submitted name: Solute carrier family 25 (Mitochondrial carnitine/acylcarnitine translocase), member 20 [OS=Mus musculus]	0	FALSE	30.904	16	3	6	0	3	301	32.9	9.11	24.3		other membranes			Slc25a20	Q7TPW6							4	0	0	1.044	1.174	0.951	0.889	0.06	0.23	-0.07	-0.17	0.996572	0.616278	0.928795	0.73666	1	1	1	1	101.9
FALSE	High	Master Protein	3482	O54774	AP-3 complex subunit delta-1 [OS=Mus musculus]	0	FALSE	30.9	7	7	7	1	7	1199	135	7.37	25.41	cell organization and biogenesis;transport;other biological processes	other membranes;ER/Golgi;other cytoplasmic organelle;other cell component		11776	Ap3d1	mmu:11776; O54774	ENSMUSG00000020198						238	0	0	0.986	0.989	1.078	0.997	-0.02	-0.02	0.11	0	0.954296	0.899102	0.11252	0.997946	1	1	1	1	94.2
FALSE	High	Master Protein	1598	Q80XN0	D-beta-hydroxybutyrate dehydrogenase, mitochondrial [OS=Mus musculus]	0	FALSE	30.802	20	7	10	1	7	343	38.3	9.01	26.34	other metabolic processes	other membranes;mitochondrion;other cell component	other molecular function	71911	Bdh1	mmu:71911; Q3UJS9; Q3UL45; Q80XN0; Q8BK53; Q8R0C8	ENSMUSG00000046598	R-MMU-9837999; R-MMU-77111; R-MMU-77108	R-MMU-9837999; R-MMU-77111; R-MMU-77108	Mitochondrial protein degradation; Synthesis of Ketone Bodies; Utilization of Ketone Bodies	WP543	Synthesis and degradation of ketone bodies	41	4	0	1.118	1.05	1.028	1.065	0.16	0.07	0.04	0.09	0.412425	0.59815	0.867462	0.986377	1	1	1	1	96
FALSE	High	Master Protein	4247	Q9DBM2	Peroxisomal bifunctional enzyme [OS=Mus musculus]	0	FALSE	30.799	13	7	7	5	7	718	78.3	9.13	27.01	other metabolic processes	cytosol;other cytoplasmic organelle	other molecular function	74147	Ehhadh	mmu:74147; Q91W49; Q9DBM2	ENSMUSG00000022853	R-MMU-9033241; R-MMU-390247	R-MMU-9033241; R-MMU-390247	Peroxisomal protein import; Beta-oxidation of very long chain fatty acids	WP2316; WP401; WP4347	PPAR signaling pathway; Mitochondrial long chain fatty acid beta-oxidation; Eicosanoid metabolism via cyclooxygenases (COX)	97	5	0	1.01	1.072	1.023	0.942	0.01	0.1	0.03	-0.09	0.99999	0.557743	0.966706	0.574966	1	0.969724	1	1	97.9
FALSE	High	Master Protein	4282	Q8BU30	Isoleucine--tRNA ligase, cytoplasmic [OS=Mus musculus]	0	FALSE	30.773	7	8	8	4	8	1262	144.2	6.55	25.12	protein metabolism;RNA metabolism OR transcription;other metabolic processes	cytosol;nucleus;other cell component	nucleic acid binding activity;other molecular function	105148	Iars1	mmu:105148; Q6NXK4; Q8BU30	ENSMUSG00000037851						101	0	0	1.009	1.008	1.082	1.001	0.01	0.01	0.11	0	0.689855	0.844324	0.022796	0.990889	1	1	0.805287	1	93.2
FALSE	High	Master Protein	3416	Q6P2K2	submitted name: Acyl-CoA thioesterase 2 [OS=Mus musculus]	0	FALSE	30.746	18	4	4	0	2	453	49.6	7.62	23.15	other metabolic processes	other cell component	other molecular function	171210	Acot2	mmu:171210; Q6P2K2					WP4350; WP4351	Omega-3 / omega-6 fatty acid synthesis; Omega-9 fatty acid synthesis	51	2	1	1.014	1.138	0.943	0.891	0.02	0.19	-0.08	-0.17	0.995672	0.107394	0.322132	0.073525	1	0.414133	1	1	106.1
FALSE	High	Master Protein	2194	Q99MZ6	Unconventional myosin-VIIb [OS=Mus musculus]	0	FALSE	30.743	4	7	7	6	7	2113	240.7	8.92	25.73	cell organization and biogenesis;transport;other biological processes	cytoskeleton;other cell component	cytoskeletal activity;other molecular function	17922	Myo7b	B9EHR5; mmu:17922; Q571N7; Q8R0U3; Q99MZ6	ENSMUSG00000024388						91	0	0	0.999	1.078	1.028	0.927	0	0.11	0.04	-0.11	0.999443	0.368585	0.868442	0.425136	1	0.778728	1	1	97.2
FALSE	High	Master Protein	169	Q9QZD8	Mitochondrial dicarboxylate carrier [OS=Mus musculus]	0	FALSE	30.741	26	4	4	4	4	287	31.7	9.32	20.99	other metabolic processes;transport	other membranes;mitochondrion;nucleus	transporter activity	27376	Slc25a10	mmu:27376; Q543J6; Q99LJ9; Q9D8G8; Q9QZD8	ENSMUSG00000025792	R-MMU-70263; R-MMU-1614517; R-MMU-428643	R-MMU-70263; R-MMU-1614517; R-MMU-428643	Gluconeogenesis; Sulfide oxidation to sulfate; Organic anion transporters			94	3	0	1.182	1.181	0.945	1	0.24	0.24	-0.08	0	0.0461506	0.0115559	0.464567	0.856667	0.451978	0.171169	1	1	104.8
FALSE	High	Master Protein	2839	Q3V0K9	Plastin-1 [OS=Mus musculus]	0	FALSE	30.699	13	6	8	2	5	630	70.4	5.38	31.85	cell organization and biogenesis;transport;developmental processes;other biological processes	plasma membrane;other membranes;cytosol;cytoskeleton;other cell component	cytoskeletal activity;other molecular function	102502	Pls1	mmu:102502; Q3V0K9	ENSMUSG00000049493						160	0	0	0.988	0.953	0.974	1.037	-0.02	-0.07	-0.04	0.05	0.917112	0.623019	0.933267	0.934228	1	1	1	1	102.8
FALSE	High	Master Protein	2731	P27661	Histone H2AX [OS=Mus musculus]	0	FALSE	30.625	38	6	7	1	3	143	15.1	10.74	28.82	cell cycle OR cell proliferation;DNA metabolism;other metabolic processes;stress response;developmental processes;other biological processes	cytoskeleton;nucleus;other cell component	nucleic acid binding activity;other molecular function	15270	H2ax	mmu:15270; P27661	ENSMUSG00000049932	R-MMU-110330; R-MMU-110331; R-MMU-2299718; R-MMU-2559586; R-MMU-5693565; R-MMU-5693571; R-MMU-5693607; R-MMU-69473; R-MMU-9670095; R-MMU-606279; R-MMU-8936459; R-MMU-212300	R-MMU-110330; R-MMU-110331; R-MMU-2299718; R-MMU-2559586; R-MMU-5693565; R-MMU-5693571; R-MMU-5693607; R-MMU-69473; R-MMU-9670095; R-MMU-606279; R-MMU-8936459; R-MMU-212300	Recognition and association of DNA glycosylase with site containing an affected purine; Cleavage of the damaged purine; Condensation of Prophase Chromosomes; DNA Damage/Telomere Stress Induced Senescence; Recruitment and ATM-mediated phosphorylation of repair and signaling proteins at DNA double strand breaks; Nonhomologous End-Joining (NHEJ); Processing of DNA double-strand break ends; G2/M DNA …	WP519	Proteasome degradation	113	13	3	0.904	0.901	0.951	1.004	-0.15	-0.15	-0.07	0.01	0.207637	0.154471	0.998475	0.997375	0.839792	0.486512	1	1	101.2
FALSE	High	Master Protein	2050	F8VPU2	FERM, ARHGEF and pleckstrin domain-containing protein 1 [OS=Mus musculus]	0	FALSE	30.588	8	7	7	0	7	1048	118.8	7.88	24.37	cell-cell signaling;cell organization and biogenesis;developmental processes;other biological processes	plasma membrane;other membranes;cytosol;cytoskeleton;other cell component	enzyme regulator activity;cytoskeletal activity;other molecular function	223254	Farp1	C4IXU2; F8VPU2; mmu:223254	ENSMUSG00000025555	R-MMU-8980692; R-MMU-9013148; R-MMU-9013149; R-MMU-9035034	R-MMU-8980692; R-MMU-9013148; R-MMU-9013149; R-MMU-9035034	RHOA GTPase cycle; CDC42 GTPase cycle; RAC1 GTPase cycle; RHOF GTPase cycle			117	4	0	1.055	1.115	1.039	0.946	0.08	0.16	0.06	-0.08	0.288588	0.00366842	0.31388	0.0939502	0.92487	0.120755	1	1	95.4
FALSE	High	Master Protein	928	E9Q586	Dynactin subunit 1 [OS=Mus musculus]	0	FALSE	30.499	6	4	5	0	4	1239	136.8	5.45	27.53		cytoskeleton;other cell component		13191	Dctn1	E9Q586	ENSMUSG00000031865						23	0	0	1.21	1.335	1.228	0.906	0.27	0.42	0.3	-0.14	0.102072	0.00965593	0.171355	0.543992	0.646615	0.161507	1	1	83.7
FALSE	High	Master Protein	2206	Q9DBX5	Phospholipase A2 [OS=Mus musculus]	0	FALSE	30.34	13	7	7	0	7	740	84.2	5.43	26.56	other metabolic processes	other cell component	other molecular function	18783	Pla2g4a	Q9DBX5	ENSMUSG00000056220				WP151; WP350; WP374; WP4335; WP4347; WP4350	IL-5 signaling pathway; p38 Mapk signaling pathway; Prostaglandin synthesis and regulation; Eicosanoid lipid synthesis map; Eicosanoid metabolism via cyclooxygenases (COX); Omega-3 / omega-6 fatty acid synthesis	38	6	0	0.997	1.026	1.002	0.971	0	0.04	0	-0.04	0.803044	0.974544	0.784913	0.960456	1	1	1	1	100.1
FALSE	High	Master Protein	1946	Q64514	Tripeptidyl-peptidase 2 [OS=Mus musculus]	0	FALSE	30.26	8	8	8	0	8	1262	139.8	6.58	27.83	protein metabolism;other metabolic processes;other biological processes	cytosol;ER/Golgi;nucleus	other molecular function	22019	Tpp2	mmu:22019; Q5D072; Q64514	ENSMUSG00000041763	R-MMU-983168	R-MMU-983168	Antigen processing: Ubiquitination & Proteasome degradation			60	1	0	1.056	1.051	0.966	1.005	0.08	0.07	-0.05	0.01	0.253849	0.400301	0.852947	0.986209	0.88445	0.812446	1	1	103.4
FALSE	High	Master Protein	2945	Q3THE7	Aldehyde dehydrogenase domain-containing protein [OS=Mus musculus]	0	FALSE	30.099	20	5	5	0	5	494	53.5	7.21	24.14			other molecular function		Aldh9a1	Q3THE7							6	0	0	1.175	1.299	0.931	0.905	0.23	0.38	-0.1	-0.14	0.120172	0.0153031	0.941795	0.63927	0.685158	0.188271	1	1	105.3
FALSE	High	Master Protein	4116	Q9D154	Leukocyte elastase inhibitor A [OS=Mus musculus]	0	FALSE	30.053	20	8	10	1	8	379	42.5	6.21	29.16	cell cycle OR cell proliferation;stress response;other biological processes	non-structural extracellular;other cytoplasmic organelle;other cell component	enzyme regulator activity	66222	Serpinb1a	mmu:66222; Q3TV23; Q5SUV7; Q9D0S8; Q9D154; Q9D7S8	ENSMUSG00000044734	R-MMU-6798695	R-MMU-6798695	Neutrophil degranulation			87	1	0	1.013	1.08	0.959	0.937	0.02	0.11	-0.06	-0.09	0.857984	0.362833	0.639995	0.796951	1	0.770898	1	1	106.4
FALSE	High	Master Protein	822	Q3UNQ0	Adenylyl cyclase-associated protein [OS=Mus musculus]	0	FALSE	29.899	18	6	8	0	5	474	51.5	7.77	23.58	cell organization and biogenesis	plasma membrane;other membranes	cytoskeletal activity		Cap1	Q3UNQ0							18	0	1	0.987	0.983	0.928	1.004	-0.02	-0.02	-0.11	0.01	0.999992	0.916289	0.103466	0.925597	1	1	1	1	109.8
FALSE	High	Master Protein	1256	H3BIY9	AP complex subunit beta [OS=Mus musculus]	0	FALSE	29.881	11	7	7	0	5	942	104.8	5.41	30.18	transport	other membranes;other cell component	other molecular function		Ap2b1	H3BIY9	ENSMUSG00000035152						41	0	0	1.017	1.067	0.985	0.953	0.02	0.09	-0.02	-0.07	0.784696	0.0832254	0.990881	0.350925	1	0.360018	1	1	101.9
FALSE	High	Master Protein	4067	Q9QXK3	Coatomer subunit gamma-2 [OS=Mus musculus]	0	FALSE	29.838	11	6	6	0	4	871	97.6	5.8	24.8	transport	other membranes;cytosol;ER/Golgi;other cell component	other molecular function	54160	Copg2	A6H6J5; mmu:54160; Q3TQD5; Q3UEL6; Q8C2J6; Q9QXK3	ENSMUSG00000025607	R-MMU-6811434; R-MMU-6807878	R-MMU-6811434; R-MMU-6807878	COPI-dependent Golgi-to-ER retrograde traffic; COPI-mediated anterograde transport			80	2	0	1.114	1.179	1.082	0.945	0.16	0.24	0.11	-0.08	0.000813259	9.29707e-06	0.00524933	0.0328698	0.159894	0.0132188	0.783222	1	92
FALSE	High	Master Protein	4259	P08752	Guanine nucleotide-binding protein G(i) subunit alpha-2 [OS=Mus musculus]	0	FALSE	29.807	18	6	8	0	2	355	40.5	5.45	28.08	cell-cell signaling;cell cycle OR cell proliferation;signal transduction;other biological processes	plasma membrane;other membranes;cytosol;cytoskeleton;nucleus;other cell component	signal transduction activity or receptor binding;other molecular function	14678	Gnai2	mmu:14678; P08752; Q3TXK7; Q6P1C0	ENSMUSG00000032562	R-MMU-418594; R-MMU-170670; R-MMU-392170; R-MMU-400042; R-MMU-9009391	R-MMU-418594; R-MMU-170670; R-MMU-392170; R-MMU-400042; R-MMU-9009391	G alpha (i) signalling events; Adenylate cyclase inhibitory pathway; ADP signalling through P2Y purinoceptor 12; Adrenaline,noradrenaline inhibits insulin secretion; Extra-nuclear estrogen signaling	WP2292; WP232; WP553; WP57	Chemokine signaling pathway; G protein signaling pathways; Calcium regulation in cardiac cells; Signal transduction of S1P receptor	220	9	4	0.986	1.034	0.934	0.954	-0.02	0.05	-0.1	-0.07	0.999963	0.783498	0.959353	0.758977	1	1	1	1	104.3
FALSE	High	Master Protein	325	A0A1S6GWH6	UBC core domain-containing protein [OS=Mus musculus]	0	FALSE	29.608	2	6	6	0	5	4939	537.6	6.13	23.53	other biological processes		other molecular function		Birc6	A0A1S6GWH6							23	0	1	1.025	1.089	1.02	0.942	0.04	0.12	0.03	-0.09	0.481434	0.0178462	0.493878	0.212519	1	0.203789	1	1	97.5
FALSE	High	Master Protein	2769	G3UVV4	hexokinase [OS=Mus musculus]	0	FALSE	29.589	9	8	10	0	6	917	101.8	6.67	18.8	other metabolic processes;other biological processes		kinase activity;other molecular function	15275	Hk1	G3UVV4	ENSMUSG00000037012				WP1241; WP157	Glucuronidation; Glycolysis and gluconeogenesis	112	2	3	1.009	0.973	1.022	1.037	0.01	-0.04	0.03	0.05	0.997968	0.902924	0.55076	0.827399	1	1	1	1	95.9
FALSE	High	Master Protein	3321	A6H8H2	DENN domain-containing protein 4C [OS=Mus musculus]	0	FALSE	29.575	5	8	8	0	8	1906	211.3	6.4	26.78	transport;other biological processes	plasma membrane;other membranes;cytosol;ER/Golgi;other cell component	enzyme regulator activity	329877	Dennd4c	A2AJX5; A6H8H2; mmu:329877; Q3U2K9	ENSMUSG00000038024	R-MMU-8876198	R-MMU-8876198	RAB GEFs exchange GTP for GDP on RABs			85	1	0	1.075	1.093	1.114	0.983	0.1	0.13	0.16	-0.02	0.0957371	0.069142	0.0202095	0.997293	0.62812	0.335289	0.805287	1	89.8
FALSE	High	Master Protein	4275	Q3THK7	GMP synthase [glutamine-hydrolyzing] [OS=Mus musculus]	0	FALSE	29.439	12	6	6	6	6	693	76.7	6.73	21.08	other metabolic processes	cytosol	other molecular function	229363	Gmps	mmu:229363; Q3TFR6; Q3THK7; Q3TIH1; Q3UJ21; Q3V343; Q66JZ6	ENSMUSG00000027823	R-MMU-9748787; R-MMU-73817	R-MMU-9748787; R-MMU-73817	Azathioprine ADME; Purine ribonucleoside monophosphate biosynthesis	WP2185	Purine metabolism	98	3	0	0.972	0.948	0.916	1.025	-0.04	-0.08	-0.13	0.04	0.660194	0.404478	0.137212	0.966897	1	0.817592	1	1	106.7
FALSE	High	Master Protein	780	Q3UJ89	Acetyl-coenzyme A synthetase [OS=Mus musculus]	0	FALSE	29.404	13	5	5	0	5	682	74.6	6.98	22.63	other metabolic processes	mitochondrion	other molecular function	68738	Acss1	mmu:68738; Q3UJ89							122	0	0	1.286	1.355	1.075	0.949	0.36	0.44	0.1	-0.08	0.00300164	0.000310603	0.380966	0.513938	0.20576	0.0769653	1	1	93.3
FALSE	High	Master Protein	3187	Q66JR7	submitted name: Pgm2 protein [OS=Mus musculus]	0	FALSE	29.404	8	3	4	0	3	590	64.1	6.76	20.48	other metabolic processes		other molecular function		Pgm1	Q66JR7							19	0	0	0.981	1.129	0.961	0.869	-0.03	0.17	-0.06	-0.2	0.971496	0.616554	0.992639	0.379149	1	1	1	1	100.6
FALSE	High	Master Protein	2223	Q3TFE8	Importin N-terminal domain-containing protein [OS=Mus musculus]	0	FALSE	29.403	9	7	8	0	7	875	97.1	4.78	22.71	transport	other cell component	other molecular function		Kpnb1	Q3TFE8							35	0	0	0.993	0.972	0.986	1.021	-0.01	-0.04	-0.02	0.03	0.836254	0.369976	0.700943	0.828035	1	0.779449	1	1	101.4
FALSE	High	Master Protein	2836	Q9WV54	Acid ceramidase [OS=Mus musculus]	0	FALSE	29.4	18	4	6	0	4	394	44.6	8.46	19.59	other metabolic processes;developmental processes;other biological processes	non-structural extracellular;nucleus;other cytoplasmic organelle	other molecular function	11886	Asah1	mmu:11886; Q9WV54	ENSMUSG00000031591	R-MMU-6798695; R-MMU-9840310	R-MMU-6798695; R-MMU-9840310	Neutrophil degranulation; Glycosphingolipid catabolism			150	2	0	1.051	1.082	1.002	0.971	0.07	0.11	0	-0.04	0.882046	0.498085	0.977914	0.890886	1	0.918638	1	1	99
FALSE	High	Master Protein	1752	O09131	Glutathione S-transferase omega-1 [OS=Mus musculus]	0	FALSE	29.375	25	5	7	2	5	240	27.5	7.36	27.04	other metabolic processes;other biological processes	extracellular matrix;other membranes;cytosol;nucleus;other cell component	other molecular function	14873	Gsto1	mmu:14873; O09131; Q3TH87	ENSMUSG00000025068	R-MMU-156590; R-MMU-156581; R-MMU-196836	R-MMU-156590; R-MMU-156581; R-MMU-196836	Glutathione conjugation; Methylation; Vitamin C (ascorbate) metabolism	WP1251; WP385; WP4466	Metapathway biotransformation; Myometrial relaxation and contraction pathways; Oxidative stress and redox pathway	109	6	0	0.981	0.963	0.94	1.019	-0.03	-0.05	-0.09	0.03	0.966092	0.912842	0.84785	0.9974	1	1	1	1	105.9
FALSE	High	Master Protein	2524	E9QM38	submitted name: Solute carrier family 12, member 2 [OS=Mus musculus]	0	FALSE	29.373	6	4	5	0	4	1206	130.6	6.52	21.94	cell-cell signaling;cell organization and biogenesis;stress response;transport;other biological processes	plasma membrane;other membranes;other cell component	transporter activity;other molecular function	20496	Slc12a2	E9QM38; mmu:20496	ENSMUSG00000024597						153	0	0	0.933	1.013	1.05	0.92	-0.1	0.02	0.07	-0.12	0.148979	0.999949	0.585095	0.137282	0.733067	1	1	1	94.5
FALSE	High	Master Protein	2724	P50544	Very long-chain specific acyl-CoA dehydrogenase, mitochondrial [OS=Mus musculus]	0	FALSE	29.343	11	6	10	0	6	656	70.8	8.75	24.31	other metabolic processes;stress response;other biological processes	other membranes;mitochondrion;nucleus	other molecular function	11370	Acadvl	mmu:11370; O35289; O55133; P50544	ENSMUSG00000018574	R-MMU-77305	R-MMU-77305	Beta oxidation of palmitoyl-CoA to myristoyl-CoA	WP1269; WP401	Fatty acid beta-oxidation; Mitochondrial long chain fatty acid beta-oxidation	138	3	0	0.969	0.931	0.874	1.041	-0.05	-0.1	-0.19	0.06	0.375872	0.14763	0.0126362	0.916028	1	0.478039	0.783222	1	113.3
FALSE	High	Master Protein	943	Q7TN37	Transient receptor potential cation channel subfamily M member 4 [OS=Mus musculus]	0	FALSE	29.333	7	4	4	1	4	1213	135.7	8.02	21.16	cell-cell signaling;cell organization and biogenesis;protein metabolism;other metabolic processes;transport;signal transduction;other biological processes	plasma membrane;other membranes;cytosol;ER/Golgi;nucleus;other cell component	transporter activity;other molecular function	68667	Trpm4	mmu:68667; Q6PDM0; Q769E2; Q769E4; Q7TN37; Q80Y94; Q80YB3; Q811E2	ENSMUSG00000038260	R-MMU-3295583	R-MMU-3295583	TRP channels			326	1	0	1.197	1.125	1.067	1.064	0.26	0.17	0.09	0.09	0.000728362	0.0124283	0.126465	0.369854	0.159894	0.175695	1	1	93.7
FALSE	High	Master Protein	3796	Q8BMF4	Dihydrolipoyllysine-residue acetyltransferase component of pyruvate dehydrogenase complex, mitochondrial [OS=Mus musculus]	0	FALSE	29.271	12	4	5	3	4	642	67.9	8.57	25.29	other metabolic processes	mitochondrion;other cell component	other molecular function	235339	Dlat	mmu:235339; Q8BMF4; Q8K2G8; Q8R339; Q91ZB1	ENSMUSG00000000168	R-MMU-389661; R-MMU-204174; R-MMU-5362517	R-MMU-389661; R-MMU-204174; R-MMU-5362517; R-MMU-70268	Glyoxylate metabolism and glycine degradation; Regulation of pyruvate dehydrogenase (PDH) complex; Signaling by Retinoic Acid	WP157; WP434	Glycolysis and gluconeogenesis; TCA cycle	120	6	0	0.988	0.96	0.997	1.03	-0.02	-0.06	0	0.04	0.995888	0.765173	0.916326	0.873419	1	1	1	1	97.8
FALSE	High	Master Protein	2221	P35235-1	Isoform 2 of Tyrosine-protein phosphatase non-receptor type 11 [OS=Mus musculus]	0	FALSE	29.246	11	6	6	0	6	597	68.4	7.3	23.28					Ptpn11	P35235-1							0	0	0	0.648	0.706	0.741	0.917	-0.63	-0.5	-0.43	-0.12	0.162835	0.311199	0.528814	0.970593	0.749966	0.70721	1	1	123.7
FALSE	High	Master Protein	2017	A1L0V4	Histone H3 [OS=Mus musculus]	0	FALSE	29.229	44	6	7	0	1	135	15.3	11.12	27.4		nucleus;other cell component	nucleic acid binding activity;other molecular function		Hist1h3i	A1L0V4							26	0	0	1.077	1.351	1.305	0.797	0.11	0.43	0.38	-0.33	0.975822	0.181598	0.23627	0.328931	1	0.527116	1	1	79.5
FALSE	High	Master Protein	3100	E9Q616	submitted name: AHNAK nucleoprotein (desmoyokin) [OS=Mus musculus]	0	FALSE	29.228	4	13	13	0	12	5656	603.9	6.3	31.94	other biological processes	non-structural extracellular;plasma membrane;other membranes;cytosol;cytoskeleton;nucleus;other cell component	other molecular function	66395	Ahnak	E9Q616	ENSMUSG00000069833						71	0	1	0.887	0.937	1.076	0.947	-0.17	-0.09	0.11	-0.08	0.0142177	0.310918	0.314269	0.291211	0.350688	0.707191	1	1	93.5
FALSE	High	Master Protein	953	Q8C129	Leucyl-cystinyl aminopeptidase [OS=Mus musculus]	0	FALSE	29.122	7	8	8	0	8	1025	117.2	5.96	25.48	protein metabolism;other metabolic processes;signal transduction;other biological processes	plasma membrane;other membranes;other cell component	other molecular function	240028	Lnpep	mmu:240028; Q8C129	ENSMUSG00000023845	R-MMU-1236977; R-MMU-983168	R-MMU-1236977; R-MMU-983168	Endosomal/Vacuolar pathway; Antigen processing: Ubiquitination & Proteasome degradation			106	2	0	1.006	1.052	1.054	0.956	0.01	0.07	0.08	-0.07	0.994735	0.375572	0.22882	0.502242	1	0.787209	1	1	94.6
FALSE	High	Master Protein	2808	Q6NXL1	submitted name: Sec24 related gene family, member D (S. cerevisiae) [OS=Mus musculus]	0	FALSE	29.116	9	5	5	1	5	1032	112.6	7.18	21.47	cell organization and biogenesis;transport;developmental processes	other membranes;cytosol;ER/Golgi;other cell component	other molecular function	69608	Sec24d	mmu:69608; Q6NXL1	ENSMUSG00000039234	R-MMU-2132295; R-MMU-983170; R-MMU-204005; R-MMU-5694530	R-MMU-2132295; R-MMU-983170; R-MMU-204005; R-MMU-5694530	MHC class II antigen presentation; Antigen Presentation: Folding, assembly and peptide loading of class I MHC; COPII-mediated vesicle transport; Cargo concentration in the ER			86	4	0	1.187	1.163	1.215	1.02	0.25	0.22	0.28	0.03	0.183265	0.447701	0.465464	0.91482	0.78916	0.867188	1	1	86.7
FALSE	High	Master Protein	3007	Q64478	Histone H2B type 1-H [OS=Mus musculus]	0	FALSE	29.106	58	9	12	0	1	126	13.9	10.32	34.27		cytosol;nucleus;other cell component	nucleic acid binding activity;other molecular function	319182	H2bc9	A2RTP6; mmu:319182; Q3TYR6; Q64478	ENSMUSG00000114456	R-MMU-110330; R-MMU-110331; R-MMU-2299718; R-MMU-2559586; R-MMU-5693565; R-MMU-5693571; R-MMU-5693607; R-MMU-69473; R-MMU-9670095; R-MMU-606279; R-MMU-3214815; R-MMU-3214847; R-MMU-8866654; R-MMU-8936459; R-MMU-9018519; R-MMU-212300	R-MMU-110330; R-MMU-110331; R-MMU-2299718; R-MMU-2559586; R-MMU-5693565; R-MMU-5693571; R-MMU-5693607; R-MMU-69473; R-MMU-9670095; R-MMU-606279; R-MMU-3214815; R-MMU-3214847; R-MMU-8866654; R-MMU-8936459; R-MMU-9018519; R-MMU-212300	Recognition and association of DNA glycosylase with site containing an affected purine; Cleavage of the damaged purine; Condensation of Prophase Chromosomes; DNA Damage/Telomere Stress Induced Senescence; Recruitment and ATM-mediated phosphorylation of repair and signaling proteins at DNA double strand breaks; Nonhomologous End-Joining (NHEJ); Processing of DNA double-strand break ends; G2/M DNA …			39	16	9	0.9	0.836	0.984	1.076	-0.15	-0.26	-0.02	0.11	0.110831	0.0068171	0.920716	0.407895	0.674536	0.141525	1	1	99.2
FALSE	High	Master Protein	4305	Q9D2R0	Acetoacetyl-CoA synthetase [OS=Mus musculus]	0	FALSE	29.059	11	6	6	4	6	672	75.2	6.71	21.23	other metabolic processes;developmental processes;other biological processes	cytosol	other molecular function	78894	Aacs	A1IG47; mmu:78894; Q3TCL8; Q3UD39; Q9D2R0	ENSMUSG00000029482	R-MMU-77111	R-MMU-77111	Synthesis of Ketone Bodies			126	1	0	1.166	1.224	1.259	0.953	0.22	0.29	0.33	-0.07	0.017877	0.00146122	0.00154824	0.48586	0.350688	0.0891169	0.783222	1	81.2
FALSE	High	Master Protein	1169	P14206	Small ribosomal subunit protein uS2 [OS=Mus musculus]	0	FALSE	29.019	20	6	6	0	5	295	32.8	4.87	24.57	cell adhesion;cell organization and biogenesis;protein metabolism;other metabolic processes	extracellular matrix;plasma membrane;other membranes;cytosol;translational apparatus;nucleus;other cell component	translation activity;other molecular function	16785	Rpsa	mmu:16785; P14206; Q58E74; Q8BHL0; Q8BNL2; Q91V31; Q9CY13	ENSMUSG00000032518	R-MMU-156827; R-MMU-1799339; R-MMU-6791226; R-MMU-72689; R-MMU-72706; R-MMU-975956; R-MMU-975957; R-MMU-72649; R-MMU-72695; R-MMU-72702	R-MMU-156827; R-MMU-1799339; R-MMU-6791226; R-MMU-72689; R-MMU-72706; R-MMU-975956; R-MMU-975957; R-MMU-72649; R-MMU-72695; R-MMU-72702	L13a-mediated translational silencing of Ceruloplasmin expression; SRP-dependent cotranslational protein targeting to membrane; Major pathway of rRNA processing in the nucleolus and cytosol; Formation of a pool of free 40S subunits; GTP hydrolysis and joining of the 60S ribosomal subunit; Nonsense Mediated Decay (NMD) independent of the Exon Junction Complex (EJC); Nonsense Mediated Decay (NMD) e…	WP163; WP488	Cytoplasmic ribosomal proteins; Alpha 6 beta 4 integrin signaling pathway	90	12	1	0.828	0.856	1.003	0.967	-0.27	-0.22	0	-0.05	0.0710864	0.0654096	0.945373	0.999955	0.53922	0.325827	1	1	100.8
FALSE	High	Master Protein	3867	Q7TSV4	Phosphopentomutase [OS=Mus musculus]	0	FALSE	29.012	14	5	5	4	4	620	68.7	6.14	24.72	other metabolic processes	cytosol	other molecular function	66681	Pgm2	mmu:66681; Q7TSV4; Q8K0P7; Q9CRS8	ENSMUSG00000029171	R-MMU-6798695; R-MMU-71336	R-MMU-6798695; R-MMU-71336	Neutrophil degranulation; Pentose phosphate pathway	WP1241; WP2185	Glucuronidation; Purine metabolism	82	4	1	1.187	1.29	0.984	0.92	0.25	0.37	-0.02	-0.12	0.134326	0.012839	0.997906	0.541144	0.703583	0.175695	1	1	101.8
FALSE	High	Master Protein	406	D3YYK8	submitted name: Microtubule-associated protein, RP/EB family, member 2 [OS=Mus musculus]	0	FALSE	28.998	25	5	5	0	5	260	29.4	6.44	23.09	cell cycle OR cell proliferation;other biological processes	cytoskeleton;other cell component	cytoskeletal activity		Mapre2	D3YYK8	ENSMUSG00000024277						27	0	0	1.102	1.246	1.134	0.884	0.14	0.32	0.18	-0.18	0.374421	0.0305088	0.209778	0.428813	1	0.258328	1	1	88.3
FALSE	High	Master Protein	4242	Q91WG0	Acylcarnitine hydrolase [OS=Mus musculus]	0	FALSE	28.88	15	5	5	2	3	561	62.4	5.69	26.19	other metabolic processes;other biological processes	ER/Golgi;other cell component	other molecular function	234671	Ces2c	mmu:234671; Q91WG0	ENSMUSG00000061825						58	0	1	1.315	1.249	0.953	1.053	0.4	0.32	-0.07	0.07	0.234666	0.231337	0.825851	1	0.871378	0.604491	1	1	107.1
FALSE	High	Master Protein	3739	Q61838	Pregnancy zone protein [OS=Mus musculus]	0	FALSE	28.861	6	6	7	6	6	1495	165.7	6.68	26.89	developmental processes	non-structural extracellular	enzyme regulator activity;other molecular function		Pzp	E9QPW0; Q60628; Q61838; Q6PEM2	ENSMUSG00000030359						41	0	0	0.791	0.806	0.938	0.981	-0.34	-0.31	-0.09	-0.03	0.00220149	0.00402381	0.607759	0.983543	0.189349	0.124155	1	1	106
FALSE	High	Master Protein	3813	Q9CXJ4	Mitochondrial potassium channel ATP-binding subunit [OS=Mus musculus]	0	FALSE	28.719	10	4	4	4	4	717	78	9.07	20.91	cell organization and biogenesis;transport	other membranes;mitochondrion;nucleus	transporter activity;other molecular function	74610	Abcb8	mmu:74610; Q8C695; Q8C7W4; Q9CXJ4	ENSMUSG00000028973	R-MMU-1369007	R-MMU-1369007	Mitochondrial ABC transporters			101	1	0	0.984	1.069	1.016	0.92	-0.02	0.1	0.02	-0.12	0.999905	0.625818	0.98038	0.589087	1	1	1	1	99.1
FALSE	High	Master Protein	3352	A6H6K1	submitted name: Aspn protein [OS=Mus musculus]	0	FALSE	28.715	17	6	7	5	5	373	42.5	8.57	23.47	other biological processes	non-structural extracellular;extracellular matrix;other cell component	other molecular function	66695	Aspn	A6H6K1; mmu:66695							49	0	1	0.855	0.892	1.003	0.959	-0.23	-0.16	0	-0.06	0.0415035	0.303124	0.991004	0.616605	0.434399	0.700189	1	1	100.6
FALSE	High	Master Protein	3971	P38647	Stress-70 protein, mitochondrial [OS=Mus musculus]	0	FALSE	28.696	7	4	6	4	4	679	73.4	6.07	25.65	cell organization and biogenesis;protein metabolism;other metabolic processes;transport;other biological processes	mitochondrion;nucleus;other cell component	other molecular function	15526	Hspa9	mmu:15526; P38647; Q3TW93; Q3UVN1; Q3V015; Q7TSZ0; Q9CQ05	ENSMUSG00000024359	R-MMU-3371453; R-MMU-9837999	R-MMU-3371453; R-MMU-9837999	Regulation of HSF1-mediated heat shock response; Mitochondrial protein degradation			147	2	0	1.074	1.001	1.051	1.072	0.1	0	0.07	0.1	0.258618	0.999295	0.352482	0.307515	0.892739	1	1	1	94.5
FALSE	High	Master Protein	1649	Q8CGP1	Histone H2B type 1-K [OS=Mus musculus]	0	FALSE	28.635	58	9	12	0	1	126	13.9	10.32	34.12	stress response;other biological processes	non-structural extracellular;cytosol;nucleus;other cell component	nucleic acid binding activity;other molecular function	319184	H2bc12	mmu:319184; Q8CGP1	ENSMUSG00000062727	R-MMU-110330; R-MMU-110331; R-MMU-2299718; R-MMU-2559586; R-MMU-5693565; R-MMU-5693571; R-MMU-5693607; R-MMU-69473; R-MMU-9670095; R-MMU-606279; R-MMU-3214815; R-MMU-3214847; R-MMU-8866654; R-MMU-8936459; R-MMU-9018519; R-MMU-212300	R-MMU-110330; R-MMU-110331; R-MMU-2299718; R-MMU-2559586; R-MMU-5693565; R-MMU-5693571; R-MMU-5693607; R-MMU-69473; R-MMU-9670095; R-MMU-606279; R-MMU-3214815; R-MMU-3214847; R-MMU-8866654; R-MMU-8936459; R-MMU-9018519; R-MMU-212300	Recognition and association of DNA glycosylase with site containing an affected purine; Cleavage of the damaged purine; Condensation of Prophase Chromosomes; DNA Damage/Telomere Stress Induced Senescence; Recruitment and ATM-mediated phosphorylation of repair and signaling proteins at DNA double strand breaks; Nonhomologous End-Joining (NHEJ); Processing of DNA double-strand break ends; G2/M DNA …			64	16	0	0.884	0.87	0.969	1.016	-0.18	-0.2	-0.05	0.02	0.176317	0.0307	0.973825	0.729155	0.77206	0.258328	1	1	100.4
FALSE	High	Master Protein	3291	Q5SXA7	Pantothenate kinase 3 [OS=Mus musculus]	0	FALSE	28.571	23	5	5	0	3	370	41.1	6.55	20.04	other metabolic processes	cytosol	kinase activity;other molecular function	211347	Pank3	mmu:211347; Q5SXA7							91	0	2	1.089	1.155	0.92	0.943	0.12	0.21	-0.12	-0.08	0.152036	0.0159349	0.894579	0.567507	0.738398	0.192051	1	1	107.7
FALSE	High	Master Protein	1581	P51660	Peroxisomal multifunctional enzyme type 2 [OS=Mus musculus]	0	FALSE	28.54	10	4	4	0	4	735	79.4	8.57	19.64	other metabolic processes;developmental processes	other cytoplasmic organelle	other molecular function	15488	Hsd17b4	mmu:15488; P51660; Q9DBM3	ENSMUSG00000024507	R-MMU-9033241; R-MMU-193368; R-MMU-389887; R-MMU-2046106; R-MMU-390247	R-MMU-9033241; R-MMU-193368; R-MMU-389887; R-MMU-2046106; R-MMU-390247	Peroxisomal protein import; Synthesis of bile acids and bile salts via 7alpha-hydroxycholesterol; Beta-oxidation of pristanoyl-CoA; alpha-linolenic acid (ALA) metabolism; Beta-oxidation of very long chain fatty acids	WP55	Steroid biosynthesis	133	6	0	0.991	1.083	0.918	0.915	-0.01	0.11	-0.12	-0.13	0.999894	0.0283935	0.0841208	0.0318328	1	0.250416	1	1	108.4
FALSE	High	Master Protein	3327	Q8R0M2	UTP--glucose-1-phosphate uridylyltransferase [OS=Mus musculus]	0	FALSE	28.515	14	5	6	0	5	495	55.5	7.33	21.47	other metabolic processes		other molecular function		Ugp2	Q8R0M2							43	0	0	1.196	1.382	1.07	0.865	0.26	0.47	0.1	-0.21	0.0959396	0.00628941	0.435092	0.428749	0.62812	0.137155	1	1	90.7
FALSE	High	Master Protein	3889	E9QNN1	RNA helicase [OS=Mus musculus]	0	FALSE	28.45	6	8	8	0	8	1384	149.6	6.83	23.34	cell organization and biogenesis;RNA metabolism OR transcription;other metabolic processes;other biological processes	cytosol;cytoskeleton;translational apparatus;nucleus;other cell component	translation activity;nucleic acid binding activity;other molecular function		Dhx9	E9QNN1	ENSMUSG00000042699						343	0	0	0.966	0.986	1.091	0.98	-0.05	-0.02	0.13	-0.03	0.357832	0.549706	0.2319	0.982818	1	0.964519	1	1	92
FALSE	High	Master Protein	76	Q3TS38	UDP-glucose 6-dehydrogenase [OS=Mus musculus]	0	FALSE	28.426	14	8	8	0	8	493	54.8	7.56	24.86	cell organization and biogenesis;other metabolic processes;developmental processes	nucleus	other molecular function	22235	Ugdh	mmu:22235; Q3TS38							90	0	0	1.065	0.953	0.832	1.118	0.09	-0.07	-0.27	0.16	0.884458	0.696329	0.0726837	0.308351	1	1	1	1	117.1
FALSE	High	Master Protein	1357	Q8K0L1	submitted name: Aldh6a1 protein [OS=Mus musculus]	0	FALSE	28.402	15	5	5	0	5	457	49.6	7.36	21.6			other molecular function	104776	Aldh6a1	Q8K0L1							8	0	0	1.022	1.084	0.997	0.943	0.03	0.12	0	-0.09	0.97417	0.0683875	0.999424	0.136997	1	0.335289	1	1	100.7
FALSE	High	Master Protein	911	P48036	Annexin A5 [OS=Mus musculus]	0	FALSE	28.39	24	7	7	4	6	319	35.7	4.96	23.58	stress response;transport;other biological processes	non-structural extracellular;plasma membrane;other membranes;cytoskeleton;ER/Golgi;other cell component	signal transduction activity or receptor binding;transporter activity;other molecular function	11747	Anxa5	mmu:11747; P48036; Q3U5Q1; Q3U5X4; Q3U8K1; Q3UGV0; Q99LA1	ENSMUSG00000027712	R-MMU-114608	R-MMU-114608	Platelet degranulation	WP374	Prostaglandin synthesis and regulation	223	2	0	0.942	0.969	1.054	0.972	-0.09	-0.04	0.08	-0.04	0.340061	0.876837	0.729511	0.747432	0.99985	1	1	1	93.3
FALSE	High	Master Protein	4238	P70419	Polypeptide N-acetylgalactosaminyltransferase 3 [OS=Mus musculus]	0	FALSE	28.301	13	5	5	4	4	633	72.9	8.25	23.23	protein metabolism;other metabolic processes;other biological processes	other membranes;ER/Golgi;other cell component	other molecular function	14425	Galnt3	mmu:14425; P70419; Q3UXL2; Q80V55	ENSMUSG00000026994	R-MMU-913709; R-MMU-190372	R-MMU-913709; R-MMU-190372	O-linked glycosylation of mucins; FGFR3c ligand binding and activation			78	2	1	1.167	1.247	1.009	0.936	0.22	0.32	0.01	-0.1	0.141522	0.0773949	0.995125	0.982414	0.720841	0.344794	1	1	101.2
FALSE	High	Master Protein	80	S4R2T5	Ubiquitin-like modifier-activating enzyme ATG7 [OS=Mus musculus]	0	FALSE	28.267	11	6	6	0	6	671	74.5	6.24	21.21	other metabolic processes;transport	other cell component	other molecular function		Atg7	S4R2T5	ENSMUSG00000030314						33	0	0	1.01	0.993	1.05	1.018	0.02	-0.01	0.07	0.03	0.820364	0.980395	0.598976	0.609335	1	1	1	1	95.8
FALSE	High	Master Protein	2607	S4R2F3	submitted name: Ankyrin 2, brain [OS=Mus musculus]	0	FALSE	28.227	2	6	7	0	3	3926	428.8	5.17	23.96	cell-cell signaling;cell organization and biogenesis;developmental processes;signal transduction;other biological processes	plasma membrane;other membranes;cytoskeleton	cytoskeletal activity;other molecular function		Ank2	S4R2F3	ENSMUSG00000032826						172	0	1	0.92	0.892	0.998	1.032	-0.12	-0.16	0	0.04	0.160661	0.0439076	0.99476	0.863416	0.748342	0.289429	1	1	99.6
FALSE	High	Master Protein	3753	Q62469	Integrin alpha-2 [OS=Mus musculus]	0	FALSE	28.211	7	8	8	6	8	1178	128.9	5.21	26.3	cell adhesion;cell organization and biogenesis;stress response;developmental processes;signal transduction;other biological processes	plasma membrane;other membranes;other cell component	signal transduction activity or receptor binding;other molecular function	16398	Itga2	mmu:16398; Q62163; Q62469; Q6P1C7	ENSMUSG00000015533	R-MMU-3000178; R-MMU-3000170; R-MMU-216083; R-MMU-8874081	R-MMU-3000178; R-MMU-3000170; R-MMU-216083; R-MMU-8874081	ECM proteoglycans; Syndecan interactions; Integrin cell surface interactions; MET activates PTK2 signaling	WP2841; WP6; WP85	Focal adhesion: PI3K-Akt-mTOR signaling pathway; Integrin-mediated cell adhesion; Focal adhesion	269	7	0	1.129	1.144	1.103	0.986	0.17	0.19	0.14	-0.02	0.42739	0.316671	0.510545	0.995338	1	0.715494	1	1	91.5
FALSE	High	Master Protein	2875	Q9Z1W8	Potassium-transporting ATPase alpha chain 2 [OS=Mus musculus]	0	FALSE	28.162	8	10	10	4	4	1035	114.7	6.33	26.47	transport;other biological processes	plasma membrane;other membranes;cytosol;cytoskeleton	transporter activity;other molecular function	192113	Atp12a	mmu:192113; Q32MR8; Q8VHY2; Q9Z1W8	ENSMUSG00000022229	R-MMU-936837	R-MMU-936837	Ion transport by P-type ATPases			123	1	0	0.753	0.718	0.722	1.048	-0.41	-0.48	-0.47	0.07	0.306318	0.170174	0.294609	0.977543	0.95675	0.507599	1	1	135.9
FALSE	High	Master Protein	2978	P54071	Isocitrate dehydrogenase [NADP], mitochondrial [OS=Mus musculus]	0	FALSE	28.104	21	8	8	3	7	452	50.9	8.69	25.37	other metabolic processes;other biological processes	cytosol;other cytoplasmic organelle	other molecular function	269951	Idh2	mmu:269951; P54071; Q8C2R9; Q9EQK1	ENSMUSG00000030541	R-MMU-9837999; R-MMU-71403; R-MMU-2151201	R-MMU-9837999; R-MMU-71403; R-MMU-2151201	Mitochondrial protein degradation; Citric acid cycle (TCA cycle); Transcriptional activation of mitochondrial biogenesis	WP434; WP4466	TCA cycle; Oxidative stress and redox pathway	146	5	0	1.025	0.976	1.03	1.05	0.04	-0.03	0.04	0.07	0.835698	0.892741	0.953654	0.443745	1	1	1	1	98.1
FALSE	High	Master Protein	3159	Q3UMA4	Band 4.1 domain-containing protein [OS=Mus musculus]	0	FALSE	28.099	13	6	6	0	6	680	77.4	6.15	19.38	signal transduction				Fermt2	Q3UMA4							14	0	0	1.062	1.062	1.017	1	0.09	0.09	0.02	0	0.94317	0.646699	1	0.920437	1	1	1	1	99.4
FALSE	High	Master Protein	853	Q9D816	Cytochrome P450 2C55 [OS=Mus musculus]	0	FALSE	28.087	24	6	6	4	5	490	56.1	6.98	29.98	other metabolic processes	plasma membrane;other membranes;ER/Golgi;other cell component	other molecular function	72082	Cyp2c55	mmu:72082; Q9D816	ENSMUSG00000025002				WP4349; WP79	Eicosanoid metabolism via cytochrome P450 monooxygenases; Tryptophan metabolism	76	2	1	0.871	0.911	1.068	0.956	-0.2	-0.13	0.09	-0.06	0.877995	0.642199	0.877802	0.96823	1	1	1	1	92
FALSE	High	Master Protein	3085	P11499	Heat shock protein HSP 90-beta [OS=Mus musculus]	0	FALSE	28.053	13	8	8	2	7	724	83.2	5.03	28.14	cell organization and biogenesis;protein metabolism;DNA metabolism;other metabolic processes;stress response;developmental processes;other biological processes	non-structural extracellular;plasma membrane;other membranes;cytosol;nucleus;other cytoplasmic organelle;other cell component	signal transduction activity or receptor binding;enzyme regulator activity;cytoskeletal activity;nucleic acid binding activity;other molecular function	15516	Hsp90ab1	mmu:15516; O89078; P11499; Q3UIQ7	ENSMUSG00000023944	R-MMU-2029482; R-MMU-6798695; R-MMU-3371497; R-MMU-8852276; R-MMU-3371568; R-MMU-9018519; R-MMU-399954; R-MMU-8937144; R-MMU-168928; R-MMU-3371511; R-MMU-9013418; R-MMU-844456	R-MMU-2029482; R-MMU-6798695; R-MMU-3371497; R-MMU-8852276; R-MMU-3371568; R-MMU-9018519; R-MMU-8939211; R-MMU-399954; R-MMU-8937144; R-MMU-168928; R-MMU-3371511; R-MMU-3371571; R-MMU-9013418; R-MMU-844456	Regulation of actin dynamics for phagocytic cup formation; Neutrophil degranulation; HSP90 chaperone cycle for steroid hormone receptors (SHR) in the presence of ligand; The role of GTSE1 in G2/M progression after G2 checkpoint; Attenuation phase; Estrogen-dependent gene expression; Sema3A PAK dependent Axon repulsion; Aryl hydrocarbon receptor signalling; DDX58/IFIH1-mediated induction of interf…	WP2841	Focal adhesion: PI3K-Akt-mTOR signaling pathway	405	15	1	0.988	0.913	0.955	1.082	-0.02	-0.13	-0.07	0.11	0.981975	0.773565	0.921384	0.562687	1	1	1	1	105.3
FALSE	High	Master Protein	1783	P28660	Nck-associated protein 1 [OS=Mus musculus]	0	FALSE	27.975	6	4	4	0	4	1128	128.7	6.62	23.08	cell organization and biogenesis;developmental processes;signal transduction;other biological processes	plasma membrane;other membranes;cytoskeleton;other cell component		50884	Nckap1	mmu:50884; P28660; Q3UPY6; Q80TX0; Q8CG49; Q99KY0	ENSMUSG00000027002	R-MMU-2029482; R-MMU-9013149; R-MMU-9013404; R-MMU-9013423; R-MMU-4420097; R-MMU-5663213	R-MMU-2029482; R-MMU-9013149; R-MMU-9013404; R-MMU-9013423; R-MMU-4420097; R-MMU-5663213	Regulation of actin dynamics for phagocytic cup formation; RAC1 GTPase cycle; RAC2 GTPase cycle; RAC3 GTPase cycle; VEGFA-VEGFR2 Pathway; RHO GTPases Activate WASPs and WAVEs	WP523; WP544	Regulation of actin cytoskeleton; Exercise-induced circadian regulation	204	8	0	1.075	1.202	1.089	0.894	0.1	0.27	0.12	-0.16	0.423527	0.0560723	0.34895	0.568492	1	0.303723	1	1	91.3
FALSE	High	Master Protein	830	Q4FJX9	Superoxide dismutase [OS=Mus musculus]	0	FALSE	27.952	40	4	4	0	4	222	24.6	8.62	22.75	cell organization and biogenesis;other metabolic processes;stress response;other biological processes	mitochondrion	nucleic acid binding activity;other molecular function	20656	Sod2	mmu:20656; Q4FJX9					WP1770; WP412; WP5242	One-carbon metabolism and related pathways; Oxidative stress response; Comprehensive IL-17A signaling	225	3	0	1.316	1.452	0.98	0.907	0.4	0.54	-0.03	-0.14	0.166812	0.0519016	0.998575	0.893533	0.757813	0.303723	1	1	100.3
FALSE	High	Master Protein	1758	Q3TT05	ELAV-like protein [OS=Mus musculus]	0	FALSE	27.931	20	4	4	0	4	308	34	9.47	21.67		nucleus;other cell component	nucleic acid binding activity		Elavl1	Q3TT05							19	0	0	1.026	1.035	1.015	0.991	0.04	0.05	0.02	-0.01	0.749399	0.753192	0.978908	1	1	1	1	1	98.6
FALSE	High	Master Protein	2727	Q8K2L4	RNA helicase [OS=Mus musculus]	0	FALSE	27.869	9	5	5	0	5	689	75.8	9.31	22.81			nucleic acid binding activity;other molecular function		Ddx21	Q8K2L4							30	0	0	0.984	0.995	1.124	0.989	-0.02	-0.01	0.17	-0.02	0.778897	0.994994	0.0212168	0.644967	1	1	0.805287	1	90.6
FALSE	High	Master Protein	2233	Q3TCL2	NADP-dependent oxidoreductase domain-containing protein [OS=Mus musculus]	0	FALSE	27.831	27	9	10	0	8	310	35	7.43	25.77			other molecular function		Akr1b1	Q3TCL2							4	0	1	0.964	0.94	0.835	1.025	-0.05	-0.09	-0.26	0.04	0.992759	0.714076	0.0236157	0.85367	1	1	0.818935	1	119.8
FALSE	High	Master Protein	3637	P83887	Tubulin gamma-1 chain [OS=Mus musculus]	0	FALSE	27.831	17	4	4	0	4	451	51.1	6.02	20.19	cell cycle OR cell proliferation;cell organization and biogenesis;other biological processes	cytoskeleton;nucleus;other cytoplasmic organelle;other cell component	cytoskeletal activity;other molecular function	103733	Tubg1	mmu:103733; P83887; Q9Z310	ENSMUSG00000035198	R-MMU-5620912; R-MMU-2565942; R-MMU-380259; R-MMU-380270; R-MMU-380320; R-MMU-8854518	R-MMU-5620912; R-MMU-2565942; R-MMU-380259; R-MMU-380270; R-MMU-380284; R-MMU-380320; R-MMU-8854518	Anchoring of the basal body to the plasma membrane; Regulation of PLK1 Activity at G2/M Transition; Loss of Nlp from mitotic centrosomes; Recruitment of mitotic centrosome proteins and complexes; Recruitment of NuMA to mitotic centrosomes; AURKA Activation by TPX2			125	7	0	1.166	1.332	0.901	0.875	0.22	0.41	-0.15	-0.19	0.105774	0.00130967	0.445214	0.0992652	0.658134	0.0891169	1	1	111.1
FALSE	High	Master Protein	3762	Q9DCV7	Keratin, type II cytoskeletal 7 [OS=Mus musculus]	0	FALSE	27.821	11	5	6	3	3	457	50.7	5.87	22.5	cell organization and biogenesis;other biological processes	cytosol;cytoskeleton;other cell component	bone, tooth or skin structural activity	110310	Krt7	mmu:110310; Q9DCV7	ENSMUSG00000023039	R-MMU-6809371	R-MMU-6805567; R-MMU-6809371	Formation of the cornified envelope	WP572	EGFR1 signaling pathway	46	3	0	1.068	1.127	1.119	0.948	0.09	0.17	0.16	-0.08	0.633044	0.382553	0.439248	0.967378	1	0.792165	1	1	89.7
FALSE	High	Master Protein	1186	Q3TIK0	Platelet-activating factor acetylhydrolase IB subunit alpha [OS=Mus musculus]	0	FALSE	27.695	20	6	7	0	6	410	46.8	7.37	24.13	cell cycle OR cell proliferation;cell organization and biogenesis;other metabolic processes;developmental processes;other biological processes	other membranes;cytoskeleton;nucleus;other cell component	other molecular function		Pafah1b1	Q3TIK0							79	0	0	0.986	0.942	1.059	1.046	-0.02	-0.09	0.08	0.06	0.653877	0.257641	0.698578	0.861553	1	0.642104	1	1	95.6
FALSE	High	Master Protein	2752	Q9JIF7	Coatomer subunit beta [OS=Mus musculus]	0	FALSE	27.688	8	7	7	7	7	953	107	6	23.95	transport	plasma membrane;other membranes;cytosol;ER/Golgi;other cell component	other molecular function	70349	Copb1	mmu:70349; Q3T9Y4; Q3TT72; Q3U8G9; Q3UE02; Q9JIF7	ENSMUSG00000030754	R-MMU-6811434; R-MMU-6798695; R-MMU-6807878	R-MMU-6811434; R-MMU-6798695; R-MMU-6807878	COPI-dependent Golgi-to-ER retrograde traffic; Neutrophil degranulation; COPI-mediated anterograde transport			60	3	0	1.108	1.03	1.127	1.075	0.15	0.04	0.17	0.1	0.371254	0.999645	0.171334	0.326303	1	1	1	1	87
FALSE	High	Master Protein	2796	P48758	Carbonyl reductase [NADPH] 1 [OS=Mus musculus]	0	FALSE	27.565	25	8	9	1	6	277	30.6	8.31	25.19	other metabolic processes;other biological processes	plasma membrane;other membranes;other cell component	other molecular function	12408	Cbr1	mmu:12408; P48758; Q91X28	ENSMUSG00000051483	R-MMU-2162123	R-MMU-2162123	Synthesis of Prostaglandins (PG) and Thromboxanes (TX)			67	1	2	1.049	1.023	0.955	1.025	0.07	0.03	-0.07	0.04	0.988273	0.79852	0.479829	0.620114	1	1	1	1	105.1
FALSE	High	Master Protein	1816	B1AU25	submitted name: Apoptosis-inducing factor, mitochondrion-associated 1 [OS=Mus musculus]	0	FALSE	27.479	17	6	6	0	6	608	66.1	9.11	22.81	other biological processes	other membranes;mitochondrion	other molecular function	26926	Aifm1	B1AU25	ENSMUSG00000036932				WP166	Apoptosis modulation by HSP70	32	1	0	1.052	1.038	1.048	1.013	0.07	0.05	0.07	0.02	0.978626	0.879715	0.874431	0.984993	1	1	1	1	95
FALSE	High	Master Protein	1165	P50171	(3R)-3-hydroxyacyl-CoA dehydrogenase [OS=Mus musculus]	0	FALSE	27.448	24	4	4	0	4	259	26.6	6.54	18.59	cell organization and biogenesis;other metabolic processes	plasma membrane;other membranes;mitochondrion;other cell component	other molecular function	14979	Hsd17b8	mmu:14979; P50171; Q5M9K0; Q60958; Q60959; Q9Z1W2	ENSMUSG00000073422	R-MMU-75105	R-MMU-75105	Fatty acyl-CoA biosynthesis			92	1	0	1.061	1.071	1.036	0.991	0.08	0.1	0.05	-0.01	0.918702	0.849517	0.86852	0.998057	1	1	1	1	93.7
FALSE	High	Master Protein	840	Q545S0	Sulfurtransferase [OS=Mus musculus]	0	FALSE	27.408	25	6	6	5	6	297	33.4	7.85	24.02	transport;other biological processes	mitochondrion	nucleic acid binding activity;other molecular function	22117	Tst	mmu:22117; Q545S0							48	0	0	1.012	1.035	0.933	0.978	0.02	0.05	-0.1	-0.03	0.982756	0.908775	0.417311	0.73738	1	1	1	1	106.2
FALSE	High	Master Protein	879	Q9D071	MMS19 nucleotide excision repair protein homolog [OS=Mus musculus]	0	FALSE	27.403	9	6	6	0	6	1031	113	6.21	22.15	cell cycle OR cell proliferation;cell organization and biogenesis;protein metabolism;DNA metabolism;other metabolic processes;stress response;other biological processes	cytosol;cytoskeleton;nucleus;other cell component	other molecular function	72199	Mms19	F8WHX3; mmu:72199; Q925N8; Q9CWX3; Q9D071	ENSMUSG00000025159						121	0	0	1.01	1.085	0.969	0.931	0.01	0.12	-0.04	-0.1	0.802312	0.0214955	0.883236	0.102128	1	0.221587	1	1	103.1
FALSE	High	Master Protein	2026	A0A1B0GSG5	Ribonuclease inhibitor [OS=Mus musculus]	0	FALSE	27.352	15	4	5	0	4	492	53.9	5.01	24.86	other biological processes	non-structural extracellular;cytosol;nucleus	enzyme regulator activity	107702	Rnh1	A0A1B0GSG5	ENSMUSG00000038650						36	0	0	1.069	1.108	1.07	0.965	0.1	0.15	0.1	-0.05	0.439122	0.0421392	0.705635	0.45897	1	0.286486	1	1	95.8
FALSE	High	Master Protein	944	Q3UPL0	Protein transport protein Sec31A [OS=Mus musculus]	0	FALSE	27.244	5	5	6	0	5	1230	133.5	6.76	23.33	cell organization and biogenesis;transport;other biological processes	other membranes;cytosol;ER/Golgi;other cytoplasmic organelle;other cell component	other molecular function	69162	Sec31a	mmu:69162; Q3UPL0; Q3UYH3; Q6IQZ3; Q7TQJ7; Q811J4	ENSMUSG00000035325	R-MMU-983170; R-MMU-2132295; R-MMU-204005	R-MMU-983170; R-MMU-2132295; R-MMU-204005	Antigen Presentation: Folding, assembly and peptide loading of class I MHC; MHC class II antigen presentation; COPII-mediated vesicle transport			82	3	0	1.047	1.015	1.106	1.032	0.07	0.02	0.14	0.05	0.846778	0.998775	0.429126	0.907898	1	1	1	1	86.8
FALSE	High	Master Protein	1974	Q5DTP7	DNA helicase [OS=Mus musculus]	0	FALSE	27.179	4	7	7	0	7	1945	220.8	5.94	22.71	cell organization and biogenesis	nucleus	nucleic acid binding activity;other molecular function		Chd4	Q5DTP7							53	0	0	0.95	0.995	1.07	0.955	-0.07	-0.01	0.1	-0.07	0.620432	0.999951	0.659042	0.591042	1	1	1	1	94.5
FALSE	High	Master Protein	37	Q3URE1	Malonate--CoA ligase ACSF3, mitochondrial [OS=Mus musculus]	0	FALSE	27.169	14	4	4	0	4	583	65	8.02	18.22	other metabolic processes	nucleus	other molecular function	257633	Acsf3	mmu:257633; Q3URE1; Q78IW2; Q8VC75	ENSMUSG00000015016	R-MMU-75876	R-MMU-75876	Synthesis of very long-chain fatty acyl-CoAs			73	1	0	1.222	1.224	1.034	0.998	0.29	0.29	0.05	0	0.0760311	0.0379922	0.990038	0.976785	0.555508	0.277707	1	1	96.5
FALSE	High	Master Protein	2594	Q3UXI9	DZF domain-containing protein [OS=Mus musculus]	0	FALSE	27.168	23	5	5	0	5	390	43	5.14	23.78					Ilf2	Q3UXI9							2	0	0	0.913	0.977	1.024	0.934	-0.13	-0.03	0.03	-0.1	0.0312629	0.424892	0.994664	0.384869	0.387604	0.841957	1	1	97.7
FALSE	High	Master Protein	4413	Q9JJ28	Protein flightless-1 homolog [OS=Mus musculus]	0	FALSE	27.16	6	6	6	5	6	1271	144.7	6.06	23.23	cell organization and biogenesis;other biological processes	cytosol;cytoskeleton;nucleus;other cell component	cytoskeletal activity;other molecular function	14248	Flii	mmu:14248; Q8K095; Q8VI44; Q9JJ28	ENSMUSG00000002812						116	0	0	0.969	1.05	0.981	0.924	-0.04	0.07	-0.03	-0.11	0.922487	0.225701	0.944488	0.0834461	1	0.596097	1	1	101.4
FALSE	High	Master Protein	2449	Q3UR70	Transforming growth factor-beta receptor-associated protein 1 [OS=Mus musculus]	0	FALSE	27.137	8	3	4	1	3	860	97.2	6.7	18.57	cell organization and biogenesis;other metabolic processes;transport;signal transduction;other biological processes	other membranes;other cytoplasmic organelle;other cell component	signal transduction activity or receptor binding;other molecular function	73122	Tgfbrap1	mmu:73122; Q3UR70; Q8BKN4	ENSMUSG00000070939						86	0	0	0.954	1.149	0.882	0.83	-0.07	0.2	-0.18	-0.27	0.976182	0.190143	0.995976	0.341369	1	0.539514	1	1	110
FALSE	High	Master Protein	1001	Q544K9	Uridine 5'-monophosphate synthase [OS=Mus musculus]	0	FALSE	27.128	17	4	4	1	4	481	52.3	6.61	23.47	other metabolic processes;transport;other biological processes	nucleus;other cell component	other molecular function	22247	Umps	mmu:22247; Q544K9							107	0	0	1.064	1.138	1.03	0.935	0.09	0.19	0.04	-0.1	0.139936	0.00911928	0.545308	0.420128	0.717681	0.156672	1	1	95.6
FALSE	High	Master Protein	3644	P50396	Rab GDP dissociation inhibitor alpha [OS=Mus musculus]	0	FALSE	27.114	21	6	6	2	3	447	50.5	5.08	22.66	cell organization and biogenesis;transport;signal transduction;other biological processes	cytosol;ER/Golgi;other cell component	enzyme regulator activity;other molecular function	14567	Gdi1	A2AMA8; mmu:14567; P50396; Q3TBI9; Q8VHM3; Q91Y71; Q91Z41; Q96CX5	ENSMUSG00000015291	R-MMU-8876198	R-MMU-8876198	RAB GEFs exchange GTP for GDP on RABs			136	1	0	1.044	0.979	1.039	1.067	0.06	-0.03	0.06	0.09	0.790159	0.962432	0.830136	0.518368	1	1	1	1	96
FALSE	High	Master Protein	1613	Q69Z71	submitted name: MKIAA1905 protein [OS=Mus musculus]	0	FALSE	27.11	11	10	10	0	10	742	83	6.13	25.8			cytoskeletal activity		Scin	Q69Z71							8	0	0	1.366	0.943	1.241	1.448	0.45	-0.08	0.31	0.53	0.0710902	0.937825	0.326353	0.0262949	0.53922	1	1	1	81.6
FALSE	High	Master Protein	2088	P67778	Prohibitin 1 [OS=Mus musculus]	0	FALSE	27.058	29	6	6	0	6	272	29.8	5.76	19.21	cell organization and biogenesis;DNA metabolism;other metabolic processes;stress response;signal transduction;other biological processes	plasma membrane;other membranes;mitochondrion;nucleus;other cytoplasmic organelle;other cell component	signal transduction activity or receptor binding;other molecular function	18673	Phb1	mmu:18673; P24142; P67778; Q3UB75; Q5SQG4	ENSMUSG00000038845	R-MMU-5673000; R-MMU-8949664	R-MMU-5673000; R-MMU-8949664	RAF activation; Processing of SMDT1			354	2	0	1.102	1.158	1.008	0.951	0.14	0.21	0.01	-0.07	0.228052	0.0915782	0.996603	0.93763	0.862201	0.37678	1	1	99.7
FALSE	High	Master Protein	2489	Q8N7N8	Hydroxymethylglutaryl-CoA synthase [OS=Mus musculus]	0	FALSE	27.005	20	7	7	0	7	508	56.8	8.29	22.44	other metabolic processes		other molecular function		Hmgcs2	Q8N7N8							73	0	0	1.153	1.356	0.919	0.85	0.21	0.44	-0.12	-0.23	0.706248	0.289508	0.767142	0.857686	1	0.68323	1	1	109.6
FALSE	High	Master Protein	3511	P47857	ATP-dependent 6-phosphofructokinase, muscle type [OS=Mus musculus]	0	FALSE	26.981	9	5	5	0	4	780	85.2	8	19.75	other metabolic processes;other biological processes	plasma membrane;other membranes;cytosol;cytoskeleton;nucleus	kinase activity;other molecular function	18642	Pfkm	C8CMN5; C8CMN6; C8CMN7; mmu:18642; O35513; P47857; Q543L1; Q9JK94	ENSMUSG00000033065	R-MMU-70171	R-MMU-70171	Glycolysis	WP157; WP65	Glycolysis and gluconeogenesis; Insulin signaling	236	3	0	0.896	0.968	0.959	0.925	-0.16	-0.05	-0.06	-0.11	0.0813786	0.932437	0.835268	0.21067	0.572365	1	1	1	104.2
FALSE	High	Master Protein	1867	Q62470	Integrin alpha-3 [OS=Mus musculus]	0	FALSE	26.933	6	5	5	0	5	1053	116.7	6.57	20.46	cell adhesion;cell organization and biogenesis;developmental processes;signal transduction;other biological processes	plasma membrane;other membranes;other cell component	signal transduction activity or receptor binding;other molecular function	16400	Itga3	mmu:16400; Q08441; Q08442; Q5SWA8; Q5SWB9; Q62470; Q6P6I1	ENSMUSG00000001507	R-MMU-3000157; R-MMU-216083; R-MMU-210991; R-MMU-8874081	R-MMU-3000157; R-MMU-216083; R-MMU-210991; R-MMU-8874081	Laminin interactions; Integrin cell surface interactions; Basigin interactions; MET activates PTK2 signaling	WP2573; WP2841; WP6; WP85	Primary focal segmental glomerulosclerosis (FSGS); Focal adhesion: PI3K-Akt-mTOR signaling pathway; Integrin-mediated cell adhesion; Focal adhesion	235	8	0	1.007	1.009	1.005	0.999	0.01	0.01	0.01	0	0.995782	0.735409	0.842364	0.850379	1	1	1	1	96.5
FALSE	High	Master Protein	3134	Q790Y8	Glucose-6-phosphate 1-dehydrogenase [OS=Mus musculus]	0	FALSE	26.913	17	8	8	0	8	515	59.2	6.49	22.03	other metabolic processes		other molecular function	14381	G6pdx	mmu:14381; Q790Y8					WP164; WP63; WP730	Glutathione metabolism; Pentose phosphate pathway; Glutathione and one-carbon metabolism	52	3	0	1.065	0.998	0.996	1.068	0.09	0	-0.01	0.09	0.459124	0.99031	0.987032	0.314207	1	1	1	1	100.9
FALSE	High	Master Protein	1198	P35700	Peroxiredoxin-1 [OS=Mus musculus]	0	FALSE	26.75	40	6	7	0	6	199	22.2	8.12	26.3	cell cycle OR cell proliferation;other metabolic processes;stress response;other biological processes	cytosol;mitochondrion;nucleus;other cytoplasmic organelle;other cell component	other molecular function	18477	Prdx1	mmu:18477; P35700; Q3UBV4; Q9CWI2	ENSMUSG00000028691	R-MMU-5628897; R-MMU-3299685; R-MMU-9818027	R-MMU-5628897; R-MMU-3299685; R-MMU-9818027	TP53 Regulates Metabolic Genes; Detoxification of Reactive Oxygen Species; NFE2L2 regulating anti-oxidant/detoxification enzymes	WP4466	Oxidative stress and redox pathway	124	4	0	1.012	1.047	1.029	0.967	0.02	0.07	0.04	-0.05	0.896934	0.916878	0.977391	0.999937	1	1	1	1	98.2
FALSE	High	Master Protein	1554	Q91YH5	Atlastin-3 [OS=Mus musculus]	0	FALSE	26.701	12	6	6	0	6	541	60.5	6.1	25.38	cell organization and biogenesis;stress response;other biological processes	other membranes;ER/Golgi	other molecular function	109168	Atl3	mmu:109168; Q3UGW3; Q8C0L7; Q8C174; Q91YH5; Q99LZ9	ENSMUSG00000024759						92	0	0	1.004	0.998	1.037	1.006	0.01	0	0.05	0.01	0.931667	0.999996	0.289286	0.938011	1	1	1	1	97.1
FALSE	High	Master Protein	1484	Q3ULD5	Methylcrotonoyl-CoA carboxylase beta chain, mitochondrial [OS=Mus musculus]	0	FALSE	26.669	13	5	5	2	5	563	61.3	8	19.77	other metabolic processes	mitochondrion;other cell component	other molecular function	78038	Mccc2	mmu:78038; Q3ULD5; Q3UPS6	ENSMUSG00000021646	R-MMU-196780; R-MMU-70895	R-MMU-196780; R-MMU-70895	Biotin transport and metabolism; Branched-chain amino acid catabolism			89	2	0	0.998	1	0.99	0.998	0	0	-0.01	0	0.989655	0.99777	0.96971	0.999283	1	1	1	1	101.5
FALSE	High	Master Protein	2330	P05201	Aspartate aminotransferase, cytoplasmic [OS=Mus musculus]	0	FALSE	26.66	20	5	5	5	5	413	46.2	7.14	21.19	other metabolic processes;signal transduction;other biological processes	cytosol;other cell component	other molecular function	14718	Got1	mmu:14718; P05201; Q3UJH8	ENSMUSG00000025190	R-MMU-70263; R-MMU-8963693	R-MMU-70263; R-MMU-8963693	Gluconeogenesis; Aspartate and asparagine metabolism	WP157; WP240	Glycolysis and gluconeogenesis; Alanine and aspartate metabolism	192	4	0	1.065	1.126	0.989	0.946	0.09	0.17	-0.02	-0.08	0.875693	0.158968	0.994054	0.453361	1	0.4889	1	1	100.4
FALSE	High	Master Protein	703	Q543S0	LRRNT domain-containing protein [OS=Mus musculus]	0	FALSE	26.635	12	4	6	0	4	378	43.3	9.54	20.12			other molecular function	116847	Prelp	mmu:116847; Q543S0							7	0	0	0.949	1.128	1.058	0.841	-0.08	0.17	0.08	-0.25	0.788115	0.285868	0.758898	0.065192	1	0.681218	1	1	94.4
FALSE	High	Master Protein	316	Q922B2	Aspartate--tRNA ligase, cytoplasmic [OS=Mus musculus]	0	FALSE	26.581	16	7	8	0	7	501	57.1	6.49	24.17	protein metabolism;RNA metabolism OR transcription;other metabolic processes	cytosol;other cell component	nucleic acid binding activity;other molecular function	226414	Dars1	mmu:226414; Q3U987; Q922B2	ENSMUSG00000026356				WP240	Alanine and aspartate metabolism	80	1	0	0.99	0.975	1.011	1.016	-0.01	-0.04	0.02	0.02	0.953522	0.853444	0.999701	0.991699	1	1	1	1	98.6
FALSE	High	Master Protein	4417	A2AKG8	Focadhesin [OS=Mus musculus]	0	FALSE	26.539	4	5	5	1	5	1798	198.8	6.74	19.74	other biological processes	cytosol;other cell component		230393	Focad	A2AKG8; mmu:230393; Q0P620; Q3TPY9; Q3UJY8; Q3UK73; Q6PGE3	ENSMUSG00000038368						23	0	0	1.093	1.133	1.076	0.965	0.13	0.18	0.11	-0.05	0.0573123	0.010286	0.197639	0.760786	0.498799	0.165956	1	1	94.1
FALSE	High	Master Protein	3684	Q99JX4	Eukaryotic translation initiation factor 3 subunit M [OS=Mus musculus]	0	FALSE	26.518	15	4	5	1	4	374	42.5	5.74	22.46	cell organization and biogenesis;protein metabolism;other metabolic processes	translational apparatus;other cell component	nucleic acid binding activity;other molecular function	98221	Eif3m	mmu:98221; Q3TI04; Q5EBI5; Q99JX4	ENSMUSG00000027170	R-MMU-156827; R-MMU-72689; R-MMU-72706; R-MMU-72649; R-MMU-72695; R-MMU-72702	R-MMU-156827; R-MMU-72689; R-MMU-72706; R-MMU-72649; R-MMU-72695; R-MMU-72702	L13a-mediated translational silencing of Ceruloplasmin expression; Formation of a pool of free 40S subunits; GTP hydrolysis and joining of the 60S ribosomal subunit; Translation initiation complex formation; Formation of the ternary complex, and subsequently, the 43S complex; Ribosomal scanning and start codon recognition			75	6	0	1.177	1.216	0.984	0.968	0.24	0.28	-0.02	-0.05	0.00164664	0.000276626	0.984243	0.677876	0.177478	0.0769653	1	1	101
FALSE	High	Master Protein	2388	Q91VR5	ATP-dependent RNA helicase DDX1 [OS=Mus musculus]	0	FALSE	26.514	11	7	7	0	7	740	82.4	7.21	23.25	cell organization and biogenesis;DNA metabolism;RNA metabolism OR transcription;other metabolic processes;stress response;other biological processes	cytosol;mitochondrion;nucleus;other cell component	nucleic acid binding activity;other molecular function	104721	Ddx1	mmu:104721; Q3TU41; Q91VR5	ENSMUSG00000037149				WP310	mRNA processing	203	1	0	1.019	0.988	1.003	1.031	0.03	-0.02	0	0.04	0.695712	0.998921	0.997155	0.613351	1	1	1	1	101.6
FALSE	High	Master Protein	8	Q7TMW3	Biglycan [OS=Mus musculus]	0	FALSE	26.409	20	6	6	0	6	369	41.6	7.27	22.92		non-structural extracellular			Bgn	Q7TMW3							5	0	0	1.008	1.094	1.049	0.921	0.01	0.13	0.07	-0.12	0.935257	0.345858	0.944231	0.146647	1	0.752798	1	1	95.3
FALSE	High	Master Protein	3190	P62962	Profilin-1 [OS=Mus musculus]	0	FALSE	26.397	54	7	7	0	7	140	14.9	8.28	19.83	cell organization and biogenesis;developmental processes;other biological processes	non-structural extracellular;cytosol;cytoskeleton;nucleus;other cell component	signal transduction activity or receptor binding;cytoskeletal activity;other molecular function	18643	Pfn1	mmu:18643; P10924; P62962	ENSMUSG00000018293	R-MMU-5663220; R-MMU-4086400; R-MMU-376176	R-MMU-5663220; R-MMU-4086400; R-MMU-376176	RHO GTPases Activate Formins; PCP/CE pathway; Signaling by ROBO receptors	WP298; WP523	G13 signaling pathway; Regulation of actin cytoskeleton	210	5	0	1.109	1.105	0.96	1.004	0.15	0.14	-0.06	0.01	0.0210081	0.0330545	0.326369	0.993588	0.350688	0.261644	1	1	104.4
FALSE	High	Master Protein	1277	G3UY93	valine--tRNA ligase [OS=Mus musculus]	0	FALSE	26.317	7	9	9	0	9	1278	141.3	7.75	24.26	protein metabolism;RNA metabolism OR transcription;other metabolic processes	cytosol	other molecular function		Vars1	G3UY93	ENSMUSG00000007029						81	0	0	1.005	0.97	1.085	1.035	0.01	-0.04	0.12	0.05	0.973529	0.332854	0.247387	0.552355	1	0.734935	1	1	92
FALSE	High	Master Protein	2714	Q80VA0	N-acetylgalactosaminyltransferase 7 [OS=Mus musculus]	0	FALSE	26.304	12	5	6	0	5	657	75.4	7.93	23.17	protein metabolism;other metabolic processes	other membranes;ER/Golgi	other molecular function	108150	Galnt7	mmu:108150; Q80VA0; Q8BY62; Q8BZ70; Q8BZW0; Q91VW6; Q99MD7	ENSMUSG00000031608	R-MMU-913709	R-MMU-913709	O-linked glycosylation of mucins			55	1	0	1.217	1.152	1.162	1.057	0.28	0.2	0.22	0.08	0.16792	0.544014	0.274097	0.816866	0.758415	0.959967	1	1	86.8
FALSE	High	Master Protein	4072	P13707	Glycerol-3-phosphate dehydrogenase [NAD(+)], cytoplasmic [OS=Mus musculus]	0	FALSE	26.28	27	8	8	1	6	349	37.5	7.17	20.54	other metabolic processes;other biological processes	cytosol;other cell component	other molecular function	14555	Gpd1	mmu:14555; P13707; Q3UVM3; Q5DTS5	ENSMUSG00000023019	R-MMU-1483166	R-MMU-1483166	Synthesis of PA	WP386	Triacylglyceride synthesis	156	2	2	0.949	0.922	0.895	1.03	-0.08	-0.12	-0.16	0.04	0.408595	0.483832	0.12293	0.998916	1	0.904001	1	1	112.6
FALSE	High	Master Protein	3394	P54823	Probable ATP-dependent RNA helicase DDX6 [OS=Mus musculus]	0	FALSE	26.259	15	5	5	5	5	483	54.2	8.66	21	cell organization and biogenesis;developmental processes;other biological processes	cytosol;cytoskeleton;nucleus;other cell component	nucleic acid binding activity;other molecular function	13209	Ddx6	mmu:13209; O54979; P54823; Q3UFI3; Q8BW68	ENSMUSG00000032097	R-MMU-430039	R-MMU-430039	mRNA decay by 5' to 3' exoribonuclease	WP310	mRNA processing	151	2	0	1.087	1.049	0.957	1.036	0.12	0.07	-0.06	0.05	0.0913993	0.447208	0.826007	0.709302	0.606843	0.866323	1	1	103.1
FALSE	High	Master Protein	2675	Q9EQH2	Endoplasmic reticulum aminopeptidase 1 [OS=Mus musculus]	0	FALSE	26.2	9	6	6	0	6	930	106.5	6.2	19.75	protein metabolism;other metabolic processes;other biological processes	non-structural extracellular;other membranes;ER/Golgi;other cell component	signal transduction activity or receptor binding;other molecular function	80898	Erap1	mmu:80898; Q6GTP5; Q9EQH2; Q9ET63	ENSMUSG00000021583	R-MMU-983170	R-MMU-983170	Antigen Presentation: Folding, assembly and peptide loading of class I MHC			89	1	0	1.143	1.213	1.013	0.942	0.19	0.28	0.02	-0.09	0.0267847	0.00225346	0.876134	0.503286	0.361275	0.103851	1	1	97.9
FALSE	High	Master Protein	1718	Q14DS6	leucine--tRNA ligase [OS=Mus musculus]	0	FALSE	26.197	10	7	8	0	7	902	101.4	8.19	28.43	protein metabolism;RNA metabolism OR transcription;other metabolic processes		other molecular function		Lars2	Q14DS6							76	0	0	0.994	1.018	0.932	0.976	-0.01	0.03	-0.1	-0.03	0.948735	0.409565	0.266153	0.710795	1	0.823404	1	1	107.9
FALSE	High	Master Protein	266	A0A023J654	NADH-ubiquinone oxidoreductase chain 4 [OS=Mus musculus musculus]	0	FALSE	26.148	15	5	6	0	5	459	51.8	9.38	19.97	other metabolic processes;transport	other membranes;mitochondrion	transporter activity		ND4	A0A023J654							49	0	0	1.027	1.038	1.052	0.99	0.04	0.05	0.07	-0.02	0.998029	0.994542	0.997127	0.999862	1	1	1	1	97.3
FALSE	High	Master Protein	1722	P97371	Proteasome activator complex subunit 1 [OS=Mus musculus]	0	FALSE	26.09	22	5	5	0	5	249	28.7	5.97	20.1	other biological processes	nucleus;other cell component		19186	Psme1	mmu:19186; O35561; P97371; Q9D841	ENSMUSG00000022216	R-MMU-2467813; R-MMU-202424; R-MMU-2871837; R-MMU-1169091; R-MMU-8951664; R-MMU-4608870; R-MMU-4641257; R-MMU-5632684; R-MMU-5689880; R-MMU-8941858; R-MMU-983168; R-MMU-174084; R-MMU-174154; R-MMU-174178; R-MMU-174184; R-MMU-68867; R-MMU-69017; R-MMU-8852276; R-MMU-5687128; R-MMU-5689603; R-MMU-8948751; R-MMU-382556; R-MMU-5658442; R-MMU-8854050; R-MMU-350562; R-MMU-1234176; R-MMU-1236978; R-MMU-…	R-MMU-2467813; R-MMU-202424; R-MMU-2871837; R-MMU-1169091; R-MMU-8951664; R-MMU-4608870; R-MMU-4641257; R-MMU-5632684; R-MMU-5689880; R-MMU-8941858; R-MMU-983168; R-MMU-174084; R-MMU-174154; R-MMU-174178; R-MMU-174184; R-MMU-68867; R-MMU-69017; R-MMU-5607764; R-MMU-8852276; R-MMU-5687128; R-MMU-5689603; R-MMU-8948751; R-MMU-382556; R-MMU-5658442; R-MMU-8854050; R-MMU-350562; R-MMU-5668541; R-MMU-…	Separation of Sister Chromatids; Downstream TCR signaling; FCERI mediated NF-kB activation; Activation of NF-kappaB in B cells; Neddylation; Asymmetric localization of PCP proteins; Degradation of AXIN; Hedgehog 'on' state; Ub-specific processing proteases; Regulation of RUNX3 expression and activity; Antigen processing: Ubiquitination & Proteasome degradation; Autodegradation of Cdh1 by Cdh1:APC…	WP519	Proteasome degradation	48	49	0	0.998	1.118	0.973	0.893	0	0.16	-0.04	-0.16	0.9989	0.247252	0.999823	0.199936	1	0.628449	1	1	99.7
FALSE	High	Master Protein	932	Q61001	Laminin subunit alpha-5 [OS=Mus musculus]	0	FALSE	26.067	2	5	5	2	5	3718	403.8	6.73	21.01	cell adhesion;cell organization and biogenesis;developmental processes;signal transduction;other biological processes	non-structural extracellular;extracellular matrix;other cell component	signal transduction activity or receptor binding	16776	Lama5	A2ABW7; mmu:16776; Q61001; Q9JHQ6	ENSMUSG00000015647				WP2573; WP2841; WP458; WP488; WP85	Primary focal segmental glomerulosclerosis (FSGS); Focal adhesion: PI3K-Akt-mTOR signaling pathway; Inflammatory response pathway; Alpha 6 beta 4 integrin signaling pathway; Focal adhesion	184	5	0	0.797	0.822	0.994	0.97	-0.33	-0.28	-0.01	-0.04	0.00028336	0.0018788	0.992003	0.640766	0.157798	0.0979976	1	1	100.1
FALSE	High	Master Protein	4217	Q9JHU9	Inositol-3-phosphate synthase 1 [OS=Mus musculus]	0	FALSE	26.034	13	5	6	3	5	557	60.9	6.42	20.91	other metabolic processes;other biological processes	other cell component	other molecular function	71780	Isyna1	mmu:71780; Q9JHU9	ENSMUSG00000019139	R-MMU-1855183	R-MMU-1855183	Synthesis of IP2, IP, and Ins in the cytosol			51	1	0	0.95	1.022	0.985	0.93	-0.07	0.03	-0.02	-0.11	0.390812	0.992695	0.999991	0.271485	1	1	1	1	100.3
FALSE	High	Master Protein	1805	E9Q5L3	submitted name: Acyl-Coenzyme A dehydrogenase, short/branched chain [OS=Mus musculus]	0	FALSE	26.012	10	3	3	0	3	465	51.8	8.32	19.72	other metabolic processes	other membranes;mitochondrion	other molecular function		Acadsb	E9Q5L3	ENSMUSG00000030861						71	0	0	1.058	1.307	0.982	0.809	0.08	0.39	-0.03	-0.31	0.352808	0.0118789	0.82386	0.219058	1	0.173412	1	1	102.5
FALSE	High	Master Protein	685	Q3UL43	Nuclear pore complex protein Nup155 [OS=Mus musculus]	0	FALSE	26.008	5	5	5	0	5	1346	150.1	6.07	22.69	transport	nucleus	other molecular function		Nup155	Q3UL43							37	0	0	0.926	1.014	1.012	0.913	-0.11	0.02	0.02	-0.13	0.524869	0.916	0.982645	0.227713	1	1	1	1	99.9
FALSE	High	Master Protein	2480	Q62261	Spectrin beta chain, non-erythrocytic 1 [OS=Mus musculus]	0	FALSE	25.952	4	7	7	0	5	2363	274.1	5.58	22.52	cell cycle OR cell proliferation;cell organization and biogenesis;transport;developmental processes;other biological processes	plasma membrane;other membranes;cytosol;cytoskeleton;nucleus;other cell component	cytoskeletal activity;other molecular function	20742	Sptbn1	A2AFU1; mmu:20742; Q3TEM7; Q5SQL8; Q5SQL9; Q62261; Q9QWJ7	ENSMUSG00000020315	R-MMU-5673001; R-MMU-375165; R-MMU-445095; R-MMU-6807878; R-MMU-9013420; R-MMU-9013424	R-MMU-5673001; R-MMU-375165; R-MMU-445095; R-MMU-6807878; R-MMU-9013420; R-MMU-9013424	RAF/MAP kinase cascade; NCAM signaling for neurite out-growth; Interaction between L1 and Ankyrins; COPI-mediated anterograde transport; RHOU GTPase cycle; RHOV GTPase cycle			204	6	2	0.887	0.951	1.06	0.933	-0.17	-0.07	0.08	-0.1	0.0732588	0.522067	0.341186	0.554166	0.544451	0.940962	1	1	95.7
FALSE	High	Master Protein	3821	A0A171EBL2	submitted name: Ring finger protein 213 [OS=Mus musculus]	0	FALSE	25.906	2	6	6	0	6	5151	584.3	6.79	20.99		other cell component	other molecular function		Rnf213	A0A171EBL2	ENSMUSG00000070327						25	0	0	0.916	0.972	1.051	0.942	-0.13	-0.04	0.07	-0.09	0.266935	0.82455	0.816553	0.713937	0.902407	1	1	1	96.1
FALSE	High	Master Protein	3856	Q5M8N4	Epimerase family protein SDR39U1 [OS=Mus musculus]	0	FALSE	25.899	31	4	4	0	4	293	31.4	9.31	19.31			other molecular function	654795	Sdr39u1	mmu:654795; Q3V467; Q5M8N4; Q8BWX0	ENSMUSG00000022223						5	0	0	0.844	0.837	0.876	1.009	-0.24	-0.26	-0.19	0.01	0.00164713	0.0030384	0.0210799	0.98226	0.177478	0.116929	0.805287	1	113.2
FALSE	High	Master Protein	1261	Q8BWT5	Disco-interacting protein 2 homolog A [OS=Mus musculus]	0	FALSE	25.777	5	5	6	0	4	1523	165.1	7.61	25.02	cell organization and biogenesis;other metabolic processes;developmental processes;other biological processes	plasma membrane;other membranes;mitochondrion;other cell component	other molecular function	64451	Dip2a	E0CXM7; mmu:64451; Q8BWT5; Q8CHI0	ENSMUSG00000020231						160	0	0	1.045	1.088	1.031	0.96	0.06	0.12	0.04	-0.06	0.82012	0.301668	0.921242	0.767058	1	0.699203	1	1	97.7
FALSE	High	Master Protein	2348	O08528	Hexokinase-2 [OS=Mus musculus]	0	FALSE	25.724	9	5	6	0	3	917	102.5	6.11	22.66	cell organization and biogenesis;other metabolic processes;stress response;transport;other biological processes	other membranes;cytosol;cytoskeleton;mitochondrion;ER/Golgi;other cell component	kinase activity;other molecular function	15277	Hk2	mmu:15277; O08528	ENSMUSG00000000628	R-MMU-70171	R-MMU-70171	Glycolysis	WP157	Glycolysis and gluconeogenesis	237	2	0	1.156	1.374	1.322	0.841	0.21	0.46	0.4	-0.25	0.336996	0.00827886	0.0256518	0.168268	0.99985	0.150115	0.845128	1	75.8
FALSE	High	Master Protein	3216	Q922Q9	Chitinase domain-containing protein 1 [OS=Mus musculus]	0	FALSE	25.707	20	5	5	0	5	393	44.9	7.97	17.84	other metabolic processes;stress response;other biological processes	non-structural extracellular;ER/Golgi;other cytoplasmic organelle;other cell component	other molecular function	68038	Chid1	mmu:68038; Q3TVF7; Q6P8U4; Q8C7C5; Q922Q9; Q9CXR7	ENSMUSG00000025512	R-MMU-114608	R-MMU-114608	Platelet degranulation			72	1	0	1.196	1.246	1.07	0.959	0.26	0.32	0.1	-0.06	0.00191569	0.000681172	0.210389	0.917381	0.179563	0.0769653	1	1	93.1
FALSE	High	Master Protein	2049	A0A0R4J077	Pentraxin family member [OS=Mus musculus]	0	FALSE	25.675	36	4	5	2	3	219	24.5	5.4	20.76		non-structural extracellular	other molecular function	66289	Mptx1	A0A0R4J077; mmu:66289	ENSMUSG00000026531						9	0	1	2.548	0.869	1.511	2.933	1.35	-0.2	0.6	1.55	0.120938	0.848825	0.835438	0.0304588	0.687225	1	1	1	64.4
FALSE	High	Master Protein	50	Q3UCW4	Cathepsin D [OS=Mus musculus]	0	FALSE	25.569	14	4	5	0	4	410	44.9	7.15	21.8	protein metabolism	non-structural extracellular;other cytoplasmic organelle	other molecular function		Ctsd	Q3UCW4							32	0	0	1.083	1.126	1.014	0.961	0.11	0.17	0.02	-0.06	0.66409	0.0958142	0.990715	0.505614	1	0.387638	1	1	98.4
FALSE	High	Master Protein	2138	E9Q175	Unconventional myosin-VI [OS=Mus musculus]	0	FALSE	25.559	6	4	4	0	4	1253	144.7	8.51	21.09	other biological processes	plasma membrane;other membranes;cytoskeleton;ER/Golgi;other cell component	cytoskeletal activity;other molecular function		Myo6	E9Q175	ENSMUSG00000033577						69	0	0	0.979	0.998	0.983	0.981	-0.03	0	-0.03	-0.03	0.999598	0.986412	0.998439	0.970904	1	1	1	1	100.8
FALSE	High	Master Protein	857	Q8R418	Endoribonuclease Dicer [OS=Mus musculus]	0	FALSE	25.528	4	4	4	0	4	1916	216.7	5.82	18.1	cell cycle OR cell proliferation;cell organization and biogenesis;DNA metabolism;RNA metabolism OR transcription;other metabolic processes;stress response;developmental processes;signal transduction;other biological processes	non-structural extracellular;cytosol;ER/Golgi;nucleus;other cell component	nucleic acid binding activity;other molecular function		Dicer1	Q8R418; Q8R419		R-MMU-203927; R-MMU-426486	R-MMU-203927; R-MMU-426486	MicroRNA (miRNA) biogenesis; Small interfering RNA (siRNA) biogenesis			572	2	0	1.1	1.11	1.011	0.991	0.14	0.15	0.02	-0.01	0.310313	0.128956	0.993456	0.935372	0.962243	0.452538	1	1	97.6
FALSE	High	Master Protein	4262	Q8QZR3	Pyrethroid hydrolase Ces2a [OS=Mus musculus]	0	FALSE	25.504	8	3	4	0	1	558	61.9	6.16	18.94	protein metabolism;other metabolic processes	ER/Golgi;other cell component	other molecular function	102022	Ces2a	E9Q3D0; mmu:102022; Q3TMR2; Q8QZR3	ENSMUSG00000055730						69	0	0	1.075	1.116	0.983	0.963	0.1	0.16	-0.03	-0.05	0.931038	0.733543	0.961786	0.970876	1	1	1	1	102.2
FALSE	High	Master Protein	2012	A2AGT5	Cytoskeleton-associated protein 5 [OS=Mus musculus]	0	FALSE	25.503	3	6	6	0	6	2032	225.5	7.96	20.54	cell-cell signaling;cell cycle OR cell proliferation;cell organization and biogenesis;protein metabolism;other metabolic processes;transport;developmental processes;signal transduction;other biological processes	plasma membrane;other membranes;cytoskeleton;nucleus;other cell component	cytoskeletal activity;other molecular function	75786	Ckap5	A0PJ77; A2AGT5; A2AGT6; B2RRC4; mmu:75786; Q0VGR0; Q3TML9; Q3UDY6; Q4VAE7; Q9CUN0		R-MMU-2467813; R-MMU-5620912; R-MMU-141444; R-MMU-2500257; R-MMU-2565942; R-MMU-380259; R-MMU-380270; R-MMU-380320; R-MMU-5663220; R-MMU-8854518; R-MMU-9648025	R-MMU-2467813; R-MMU-5620912; R-MMU-141444; R-MMU-2500257; R-MMU-2565942; R-MMU-380259; R-MMU-380270; R-MMU-380284; R-MMU-380320; R-MMU-5663220; R-MMU-68877; R-MMU-8854518; R-MMU-9648025	Separation of Sister Chromatids; Anchoring of the basal body to the plasma membrane; Amplification of signal from unattached kinetochores via a MAD2 inhibitory signal; Resolution of Sister Chromatid Cohesion; Regulation of PLK1 Activity at G2/M Transition; Loss of Nlp from mitotic centrosomes; Recruitment of mitotic centrosome proteins and complexes; Recruitment of NuMA to mitotic centrosomes; RH…			253	13	0	0.914	0.932	0.963	0.981	-0.13	-0.1	-0.05	-0.03	0.160669	0.111126	0.693383	0.995524	0.748342	0.420651	1	1	104.1
FALSE	High	Master Protein	1865	Q91YK1	submitted name: Slc25a13 protein [OS=Mus musculus]	0	FALSE	25.423	19	5	5	0	4	409	44.3	9.19	17.38	transport	other membranes			Slc25a13	Q91YK1							10	0	0	1.05	1.15	0.974	0.913	0.07	0.2	-0.04	-0.13	0.999995	0.381691	0.891529	0.370212	1	0.792165	1	1	101.2
FALSE	High	Master Protein	5	Q6ZPS9	submitted name: MKIAA1375 protein [OS=Mus musculus]	0	FALSE	25.418	6	4	5	0	4	909	100.1	8.15	20.12					Pdcd6ip	Q6ZPS9							2	0	0	1.087	1.137	1.024	0.956	0.12	0.18	0.03	-0.06	0.546721	0.183746	0.970623	0.842492	1	0.530192	1	1	97.6
FALSE	High	Master Protein	3081	D3YX76	Glutathione S-transferase [OS=Mus musculus]	0	FALSE	25.41	37	6	7	0	3	184	21.7	7.84	18.83			other molecular function		Gstm2	D3YX76	ENSMUSG00000040562				WP4466	Oxidative stress and redox pathway	10	1	0	0.96	0.916	0.843	1.048	-0.06	-0.13	-0.25	0.07	0.912793	0.286929	0.146865	0.622832	1	0.681218	1	1	115.9
FALSE	High	Master Protein	4161	Q99JR1	Sideroflexin-1 [OS=Mus musculus]	0	FALSE	25.408	20	4	7	1	3	322	35.6	9.23	27.61	other metabolic processes;transport;other biological processes	mitochondrion	transporter activity	14057	Sfxn1	mmu:14057; Q3UB44; Q99JR1; Q9CZG4	ENSMUSG00000021474						74	0	0	0.909	0.967	1.046	0.94	-0.14	-0.05	0.07	-0.09	0.477716	0.999988	0.648477	0.494949	1	1	1	1	95.1
FALSE	High	Master Protein	2339	Q8K0D5	Elongation factor G, mitochondrial [OS=Mus musculus]	0	FALSE	25.399	8	4	4	4	4	751	83.5	6.92	17.13	protein metabolism;other metabolic processes		nucleic acid binding activity;other molecular function	28030	Gfm1	mmu:28030; Q8K0D5; Q921D6; Q924I0	ENSMUSG00000027774	R-MMU-5389840	R-MMU-5389840	Mitochondrial translation elongation			77	1	0	1.036	1.05	0.982	0.987	0.05	0.07	-0.03	-0.02	0.70206	0.765289	0.99749	0.999443	1	1	1	1	100.1
FALSE	High	Master Protein	3009	Q543H3	Ornithine transcarbamylase, mitochondrial [OS=Mus musculus]	0	FALSE	25.354	17	4	4	0	4	354	39.7	8.73	18.39	other metabolic processes;developmental processes;other biological processes	other membranes;mitochondrion	other molecular function	18416	Otc	mmu:18416; Q543H3							121	0	0	1.096	1.229	0.914	0.892	0.13	0.3	-0.13	-0.17	0.550712	0.0196322	0.174314	0.19151	1	0.211913	1	1	109.4
FALSE	High	Master Protein	2502	Q3TIU7	NADH-ubiquinone oxidoreductase 75 kDa subunit, mitochondrial [OS=Mus musculus]	0	FALSE	25.335	14	8	8	0	8	726	79.6	5.72	21.89	other metabolic processes;transport	other membranes;mitochondrion	transporter activity;other molecular function		Ndufs1	Q3TIU7							59	0	0	0.968	0.896	1.024	1.081	-0.05	-0.16	0.03	0.11	0.590358	0.147333	0.998168	0.730405	1	0.478039	1	1	98.5
FALSE	High	Master Protein	3832	G3X9B1	HEAT repeat-containing protein 1 [OS=Mus musculus]	0	FALSE	25.215	4	7	7	0	7	2143	241.9	6.98	17.84	RNA metabolism OR transcription;other metabolic processes;other biological processes	mitochondrion;nucleus;other cell component	nucleic acid binding activity	217995	Heatr1	G3X9B1; mmu:217995	ENSMUSG00000050244	R-MMU-6791226	R-MMU-6791226	Major pathway of rRNA processing in the nucleolus and cytosol			98	1	0	0.93	0.998	0.979	0.933	-0.1	0	-0.03	-0.1	0.440722	0.963491	0.97956	0.709973	1	1	1	1	101.9
FALSE	High	Master Protein	4286	Q64442	Sorbitol dehydrogenase [OS=Mus musculus]	0	FALSE	25.205	9	2	4	2	2	357	38.2	7.02	19.18	other metabolic processes;other biological processes	non-structural extracellular;other membranes;cytosol;cytoskeleton;mitochondrion	other molecular function	20322	Sord	mmu:20322; Q569V5; Q64442; Q9CPS0	ENSMUSG00000027227	R-MMU-5652227; R-MMU-5661270	R-MMU-5652227; R-MMU-5661270	Fructose biosynthesis; Formation of xylulose-5-phosphate	WP1265	Polyol pathway	132	3	0	0.987	0.981	0.925	1.006	-0.02	-0.03	-0.11	0.01	0.985519	0.995238	0.953643	0.999519	1	1	1	1	106.9
FALSE	High	Master Protein	2765	E9PUC2	submitted name: Acyl-CoA synthetase long-chain family member 3 [OS=Mus musculus]	0	FALSE	25.203	12	4	5	0	4	568	62.9	8.31	26.22	other metabolic processes			74205	Acsl3	E9PUC2	ENSMUSG00000032883				WP1269; WP2316; WP336; WP401; WP4346; WP4350; WP4351	Fatty acid beta-oxidation; PPAR signaling pathway; Fatty acid biosynthesis; Mitochondrial long chain fatty acid beta-oxidation; Cholesterol metabolism with Bloch and Kandutsch-Russell pathways; Omega-3 / omega-6 fatty acid synthesis; Omega-9 fatty acid synthesis	6	7	0	1.084	1.16	0.961	0.935	0.12	0.21	-0.06	-0.1	0.77599	0.324543	0.819163	0.837818	1	0.724122	1	1	104.9
FALSE	High	Master Protein	1914	Q8K2W5	Epoxide hydrolase [OS=Mus musculus]	0	FALSE	25.183	18	7	7	0	7	455	52.5	7.88	20.18	other metabolic processes;other biological processes	other membranes;ER/Golgi	other molecular function		Ephx1	Q8K2W5							34	0	0	0.869	0.92	0.938	0.946	-0.2	-0.12	-0.09	-0.08	0.00827209	0.489404	0.408378	0.103423	0.296383	0.909425	1	1	107
FALSE	High	Master Protein	3647	F8VPN4	Glycogen debranching enzyme [OS=Mus musculus]	0	FALSE	25.133	4	7	7	0	7	1532	174.2	6.74	21.82	other metabolic processes;other biological processes	cytosol;ER/Golgi;nucleus;other cell component	other molecular function	77559	Agl	F8VPN4; mmu:77559	ENSMUSG00000033400	R-MMU-6798695; R-MMU-70221	R-MMU-6798695; R-MMU-70221	Neutrophil degranulation; Glycogen breakdown (glycogenolysis)	WP317	Glycogen metabolism	82	3	0	1	1.028	1.045	0.973	0	0.04	0.06	-0.04	0.992923	0.722013	0.711565	0.567081	1	1	1	1	96.5
FALSE	High	Master Protein	3160	Q64464	Cytochrome P450 3A13 [OS=Mus musculus]	0	FALSE	25.126	15	6	6	5	6	503	57.5	8.57	22.89	other metabolic processes;other biological processes	other membranes;ER/Golgi;other cell component	other molecular function	13113	Cyp3a13	mmu:13113; Q64464	ENSMUSG00000029727	R-MMU-211958; R-MMU-5423646; R-MMU-9749641; R-MMU-9754706; R-MMU-9757110; R-MMU-211981; R-MMU-211945; R-MMU-9027307	R-MMU-211958; R-MMU-5423646; R-MMU-9749641; R-MMU-9754706; R-MMU-9757110; R-MMU-211981; R-MMU-211945; R-MMU-9027307	Miscellaneous substrates; Aflatoxin activation and detoxification; Aspirin ADME; Atorvastatin ADME; Prednisone ADME; Xenobiotics; Phase I - Functionalization of compounds; Biosynthesis of maresin-like SPMs			137	8	0	0.9	0.879	0.897	1.024	-0.15	-0.19	-0.16	0.03	0.100561	0.132098	0.261929	0.998254	0.642468	0.459515	1	1	109.9
FALSE	High	Master Protein	3730	A2AKI5	submitted name: Integrin alpha V [OS=Mus musculus]	0	FALSE	25.118	7	7	7	0	7	1008	111.4	5.67	20.82	cell adhesion;signal transduction	plasma membrane;other membranes			Itgav	A2AKI5	ENSMUSG00000027087				WP2573	Primary focal segmental glomerulosclerosis (FSGS)	30	1	0	0.948	0.962	0.997	0.985	-0.08	-0.06	0	-0.02	0.483999	0.925518	0.996576	0.827495	1	1	1	1	100.2
FALSE	High	Master Protein	1908	Q3TIT3	EH domain-containing protein 1 [OS=Mus musculus]	0	FALSE	25.116	12	6	7	0	4	534	60.6	7.09	23.95		plasma membrane;other membranes;other cytoplasmic organelle	other molecular function		Ehd1	Q3TIT3							48	0	0	1.047	1.131	0.962	0.926	0.07	0.18	-0.06	-0.11	0.831173	0.0466511	0.918139	0.189188	1	0.297005	1	1	103.5
FALSE	High	Master Protein	3929	Q3U292	H15 domain-containing protein [OS=Mus musculus]	0	FALSE	25.098	23	7	7	0	2	221	22.1	11.03	22.58	cell organization and biogenesis	nucleus;other cell component	nucleic acid binding activity;other molecular function		H1f3	Q3U292							37	0	5	0.848	0.77	0.916	1.101	-0.24	-0.38	-0.13	0.14	0.0413381	0.000513416	0.221159	0.0935957	0.432906	0.0769653	1	1	109.3
FALSE	High	Master Protein	2670	Q8R317	Ubiquilin-1 [OS=Mus musculus]	0	FALSE	25.03	13	4	5	0	3	582	61.9	4.94	24.11	cell organization and biogenesis;protein metabolism;other metabolic processes;stress response;other biological processes	plasma membrane;other membranes;cytosol;ER/Golgi;nucleus;other cytoplasmic organelle;other cell component	signal transduction activity or receptor binding;other molecular function	56085	Ubqln1	mmu:56085; Q80V10; Q8C7T4; Q8C835; Q8K141; Q8R317; Q91VI8; Q9D0Z0; Q9QZM1	ENSMUSG00000005312	R-MMU-8856825	R-MMU-8856825	Cargo recognition for clathrin-mediated endocytosis			212	1	1	1.041	1.016	1.025	1.025	0.06	0.02	0.04	0.04	0.611019	0.900593	0.880322	0.941663	1	1	1	1	97.3
FALSE	High	Master Protein	283	P49718	DNA replication licensing factor MCM5 [OS=Mus musculus]	0	FALSE	24.995	10	7	7	0	7	734	82.4	8.29	22.17	cell cycle OR cell proliferation;cell organization and biogenesis;DNA metabolism;other metabolic processes;stress response	cytosol;nucleus;other cell component	nucleic acid binding activity;other molecular function	17218	Mcm5	mmu:17218; P49718; Q52KC3	ENSMUSG00000005410	R-MMU-68867; R-MMU-68949; R-MMU-176187; R-MMU-68962	R-MMU-68867; R-MMU-68949; R-MMU-176187; R-MMU-68962; R-MMU-69052	Assembly of the pre-replicative complex; Orc1 removal from chromatin; Activation of ATR in response to replication stress; Activation of the pre-replicative complex	WP413; WP5242	G1 to S cell cycle control; Comprehensive IL-17A signaling	110	7	0	0.996	1.104	1.051	0.902	-0.01	0.14	0.07	-0.15	0.981083	0.0981381	0.44745	0.179522	1	0.392457	1	1	95.5
FALSE	High	Master Protein	1596	Q93092	Transaldolase [OS=Mus musculus]	0	FALSE	24.974	18	6	7	0	6	337	37.4	7.03	21.81	other metabolic processes	cytosol;nucleus;other cell component	other molecular function	21351	Taldo1	mmu:21351; P70358; P70703; Q52KM4; Q93092	ENSMUSG00000025503	R-MMU-163754; R-MMU-71336	R-MMU-163754; R-MMU-71336	Insulin effects increased synthesis of Xylulose-5-Phosphate; Pentose phosphate pathway	WP63	Pentose phosphate pathway	59	3	0	0.979	0.942	0.959	1.04	-0.03	-0.09	-0.06	0.06	0.979777	0.566807	0.55984	0.785312	1	0.97477	1	1	104.6
FALSE	High	Master Protein	782	I1E4X5	VPS35 endosomal protein-sorting factor-like [OS=Mus musculus]	0	FALSE	24.889	6	5	5	0	5	991	111.9	7.58	18.77	transport	other cytoplasmic organelle		71517	Vps35l	I1E4X5; mmu:71517	ENSMUSG00000030982						36	0	0	1.091	1.153	0.986	0.946	0.13	0.21	-0.02	-0.08	0.318097	0.0275962	0.996435	0.463717	0.974084	0.248918	1	1	98.4
FALSE	High	Master Protein	1364	Q3TDF8	Eukaryotic peptide chain release factor subunit 1 [OS=Mus musculus]	0	FALSE	24.877	11	3	3	0	3	437	49	5.71	15.92	cell organization and biogenesis;protein metabolism;RNA metabolism OR transcription;other metabolic processes	other cell component	nucleic acid binding activity		Etf1	Q3TDF8							90	0	0	1.013	1.056	0.995	0.959	0.02	0.08	-0.01	-0.06	0.842771	0.173252	0.983555	0.524715	1	0.512316	1	1	100.1
FALSE	High	Master Protein	4124	P45377	Aldose reductase-related protein 2 [OS=Mus musculus]	0	FALSE	24.868	21	6	7	3	5	316	36.1	6.37	18.5	other metabolic processes	non-structural extracellular;cytosol;mitochondrion;other cytoplasmic organelle	other molecular function	14187	Akr1b8	mmu:14187; P45377; Q99JN4	ENSMUSG00000029762	R-MMU-193144	R-MMU-193144	Estrogen biosynthesis			75	1	0	1.292	1.32	0.984	0.979	0.37	0.4	-0.02	-0.03	0.319646	0.36106	0.702461	0.999709	0.977054	0.768556	1	1	101.4
FALSE	High	Master Protein	2735	Q8BK67	Protein RCC2 [OS=Mus musculus]	0	FALSE	24.851	9	5	5	2	5	520	55.9	8.72	22.09	cell adhesion;cell cycle OR cell proliferation;cell organization and biogenesis;signal transduction;other biological processes	plasma membrane;other membranes;cytoskeleton;nucleus;other cytoplasmic organelle;other cell component	enzyme regulator activity;cytoskeletal activity;other molecular function	108911	Rcc2	A2AWQ3; mmu:108911; Q6ZPQ0; Q8BK67	ENSMUSG00000040945	R-MMU-2467813; R-MMU-141444; R-MMU-2500257; R-MMU-5663220; R-MMU-9648025	R-MMU-2467813; R-MMU-141444; R-MMU-2500257; R-MMU-5663220; R-MMU-68877; R-MMU-9648025	Separation of Sister Chromatids; Amplification of signal from unattached kinetochores via a MAD2 inhibitory signal; Resolution of Sister Chromatid Cohesion; RHO GTPases Activate Formins; EML4 and NUDC in mitotic spindle formation			167	6	0	1.028	1.01	0.932	1.018	0.04	0.01	-0.1	0.03	0.589096	0.863885	0.752952	0.955458	1	1	1	1	105.1
FALSE	High	Master Protein	3724	Q3UGC8	Propionyl-CoA carboxylase alpha chain, mitochondrial [OS=Mus musculus]	0	FALSE	24.849	9	5	5	1	4	724	79.9	7.25	19.78	other metabolic processes	mitochondrion;other cell component	other molecular function	110821	Pcca	mmu:110821; Q3UGC8							54	0	1	1.015	1.031	0.931	0.985	0.02	0.04	-0.1	-0.02	0.943334	0.392563	0.0109517	0.70285	1	0.80317	0.783222	1	107.8
FALSE	High	Master Protein	117	P43274	Histone H1.4 [OS=Mus musculus]	0	FALSE	24.826	23	7	7	1	1	219	22	11.11	21.65	cell organization and biogenesis;other biological processes	nucleus;other cell component	nucleic acid binding activity;other molecular function	50709	H1-4	mmu:50709; P43274; Q5EBH3	ENSMUSG00000051627	R-MMU-2559584; R-MMU-140342	R-MMU-2559584; R-MMU-140342	Formation of Senescence-Associated Heterochromatin Foci (SAHF); Apoptosis induced DNA fragmentation			111	2	1	0.771	0.787	0.998	0.979	-0.38	-0.35	0	-0.03	0.0477173	0.056693	0.994616	0.999621	0.458619	0.303723	1	1	101.5
FALSE	High	Master Protein	2758	Q9Z0W3	Nuclear pore complex protein Nup160 [OS=Mus musculus]	0	FALSE	24.814	5	4	4	2	4	1402	158.1	5.52	17.67	other metabolic processes;transport;developmental processes	nucleus	other molecular function	59015	Nup160	mmu:59015; Q3TBI7; Q3TP11; Q3U250; Q6A0A7; Q7TME1; Q9CZD9; Q9Z0W3	ENSMUSG00000051329	R-MMU-3371453; R-MMU-159227; R-MMU-159230; R-MMU-159231; R-MMU-159236; R-MMU-170822; R-MMU-191859; R-MMU-3108214; R-MMU-3232142; R-MMU-3301854; R-MMU-4085377; R-MMU-4551638; R-MMU-4570464; R-MMU-4615885; R-MMU-5578749; R-MMU-9615933; R-MMU-2467813; R-MMU-141444; R-MMU-2500257; R-MMU-5663220; R-MMU-9648025	R-MMU-3371453; R-MMU-159227; R-MMU-159230; R-MMU-159231; R-MMU-159236; R-MMU-170822; R-MMU-191859; R-MMU-3108214; R-MMU-3232142; R-MMU-3301854; R-MMU-4085377; R-MMU-4551638; R-MMU-4570464; R-MMU-4615885; R-MMU-5578749; R-MMU-9615933; R-MMU-2467813; R-MMU-141444; R-MMU-2500257; R-MMU-5663220; R-MMU-68877; R-MMU-9648025	Regulation of HSF1-mediated heat shock response; Transport of the SLBP independent Mature mRNA; Transport of the SLBP Dependant Mature mRNA; Transport of Mature mRNA Derived from an Intronless Transcript; Transport of Mature mRNA derived from an Intron-Containing Transcript; Regulation of Glucokinase by Glucokinase Regulatory Protein; snRNP Assembly; SUMOylation of DNA damage response and repair …			64	22	0	1.167	1.251	1.02	0.933	0.22	0.32	0.03	-0.1	0.416299	0.0875092	0.955751	0.728064	1	0.368609	1	1	95.5
FALSE	High	Master Protein	3071	Q9DC51	Guanine nucleotide-binding protein G(i) subunit alpha-3 [OS=Mus musculus]	0	FALSE	24.806	14	5	5	0	1	354	40.5	5.69	20.29	cell cycle OR cell proliferation;cell organization and biogenesis;other metabolic processes;transport;signal transduction;other biological processes	plasma membrane;other membranes;cytoskeleton;ER/Golgi;nucleus;other cell component	signal transduction activity or receptor binding;other molecular function	14679	Gnai3	A2AE36; mmu:14679; Q3TGV1; Q61019; Q9DC51	ENSMUSG00000000001	R-MMU-418594; R-MMU-170670; R-MMU-392170; R-MMU-9009391	R-MMU-418594; R-MMU-170670; R-MMU-392170; R-MMU-9009391	G alpha (i) signalling events; Adenylate cyclase inhibitory pathway; ADP signalling through P2Y purinoceptor 12; Extra-nuclear estrogen signaling	WP2292; WP232; WP553; WP57	Chemokine signaling pathway; G protein signaling pathways; Calcium regulation in cardiac cells; Signal transduction of S1P receptor	208	8	0	1.052	1.354	0.88	0.777	0.07	0.44	-0.18	-0.36	0.608301	0.0441258	0.984874	0.324344	1	0.289429	1	1	108.7
FALSE	High	Master Protein	1316	Q6ZQ61	submitted name: MKIAA0723 protein [OS=Mus musculus]	0	FALSE	24.804	8	4	4	0	4	852	95.2	6.27	18.71		nucleus	nucleic acid binding activity;other molecular function		Matr3	Q6ZQ61							18	0	0	0.902	1.008	1.053	0.895	-0.15	0.01	0.07	-0.16	0.0160034	0.999996	0.588908	0.0166179	0.350688	1	1	1	95.7
FALSE	High	Master Protein	3628	B2RY04	Dedicator of cytokinesis protein 5 [OS=Mus musculus]	0	FALSE	24.778	4	5	5	2	4	1868	214.3	7.55	18.63	cell organization and biogenesis;signal transduction;other biological processes	plasma membrane;other membranes;cytosol;cytoskeleton;other cell component	enzyme regulator activity;other molecular function	68813	Dock5	B2RY04; E9QLI4; mmu:68813	ENSMUSG00000044447	R-MMU-9013149; R-MMU-983231; R-MMU-9013408	R-MMU-9013149; R-MMU-983231; R-MMU-9013408	RAC1 GTPase cycle; Factors involved in megakaryocyte development and platelet production; RHOG GTPase cycle			124	3	0	1.31	1.299	1.082	1.008	0.39	0.38	0.11	0.01	0.00267821	0.0026906	0.22388	1	0.193709	0.107025	1	1	87.7
FALSE	High	Master Protein	3772	Q5SSW2	Proteasome activator complex subunit 4 [OS=Mus musculus]	0	FALSE	24.699	5	6	6	5	6	1843	211.1	7.01	20.92	cell organization and biogenesis;protein metabolism;DNA metabolism;other metabolic processes;stress response	cytosol;nucleus;other cell component	enzyme regulator activity;other molecular function	103554	Psme4	C4IXU5; mmu:103554; Q3TER7; Q3V2B7; Q5SSW2; Q6ZQJ7; Q7TMY9; Q8K0K0; Q99KM2; Q9ESY1	ENSMUSG00000040850	R-MMU-2871837; R-MMU-202424; R-MMU-1169091; R-MMU-8951664; R-MMU-4608870; R-MMU-4641257; R-MMU-5632684; R-MMU-5689880; R-MMU-983168; R-MMU-174154; R-MMU-174178; R-MMU-174184; R-MMU-2467813; R-MMU-69017; R-MMU-8852276; R-MMU-5687128; R-MMU-5689603; R-MMU-8948751; R-MMU-382556; R-MMU-5658442; R-MMU-8854050; R-MMU-350562; R-MMU-1234176; R-MMU-1236978; R-MMU-195253; R-MMU-349425; R-MMU-450408; R-MMU-…	R-MMU-2871837; R-MMU-202424; R-MMU-1169091; R-MMU-8951664; R-MMU-4608870; R-MMU-4641257; R-MMU-5632684; R-MMU-5689880; R-MMU-983168; R-MMU-174154; R-MMU-174178; R-MMU-174184; R-MMU-2467813; R-MMU-69017; R-MMU-5607764; R-MMU-8852276; R-MMU-5687128; R-MMU-5689603; R-MMU-8948751; R-MMU-382556; R-MMU-5658442; R-MMU-8854050; R-MMU-350562; R-MMU-5668541; R-MMU-1234176; R-MMU-1236978; R-MMU-195253; R-MM…	FCERI mediated NF-kB activation; Downstream TCR signaling; Activation of NF-kappaB in B cells; Neddylation; Asymmetric localization of PCP proteins; Degradation of AXIN; Hedgehog 'on' state; Ub-specific processing proteases; Antigen processing: Ubiquitination & Proteasome degradation; APC/C:Cdc20 mediated degradation of Securin; APC/C:Cdh1 mediated degradation of Cdc20 and other APC/C:Cdh1 target…			101	42	0	1.1	1.18	1.062	0.933	0.14	0.24	0.09	-0.1	0.0433204	0.00241128	0.241841	0.379866	0.440746	0.106177	1	1	93.6
FALSE	High	Master Protein	4140	P21279	Guanine nucleotide-binding protein G(q) subunit alpha [OS=Mus musculus]	0	FALSE	24.696	18	5	5	1	1	359	42.1	5.68	23.16	cell-cell signaling;developmental processes;signal transduction;other biological processes	plasma membrane;other membranes;ER/Golgi;nucleus;other cell component	signal transduction activity or receptor binding;enzyme regulator activity;other molecular function	14682	Gnaq	mmu:14682; P21279; Q6PFF5	ENSMUSG00000024639	R-MMU-416476; R-MMU-112043; R-MMU-399997; R-MMU-434316; R-MMU-428930; R-MMU-456926; R-MMU-202040; R-MMU-6814122; R-MMU-418592	R-MMU-416476; R-MMU-112043; R-MMU-399997; R-MMU-434316; R-MMU-428930; R-MMU-456926; R-MMU-202040; R-MMU-6814122; R-MMU-418592	G alpha (q) signalling events; PLC beta mediated events; Acetylcholine regulates insulin secretion; Fatty Acids bound to GPR40 (FFAR1) regulate insulin secretion; Thromboxane signalling through TP receptor; Thrombin signalling through proteinase activated receptors (PARs); G-protein activation; Cooperation of PDCL (PhLP1) and TRiC/CCT in G-protein beta folding; ADP signalling through P2Y purinoce…	WP2075; WP2079; WP232; WP385; WP553	Alzheimer's disease; Serotonin receptor 2 and STAT3 signaling; G protein signaling pathways; Myometrial relaxation and contraction pathways; Calcium regulation in cardiac cells	260	14	4	0.999	1.002	0.99	0.998	0	0	-0.01	0	0.938777	0.997898	0.982901	0.875452	1	1	1	1	100.8
FALSE	High	Master Protein	2150	Q3UC14	Sidoreflexin [OS=Mus musculus]	0	FALSE	24.62	15	3	3	3	3	322	36.1	8.82	15.69	transport	other membranes;mitochondrion	transporter activity	94279	Sfxn2	mmu:94279; Q3UC14							40	0	0	0.775	0.829	0.867	0.935	-0.37	-0.27	-0.21	-0.1	0.0219854	0.180208	0.496364	0.611115	0.350688	0.524691	1	1	115.3
FALSE	High	Master Protein	979	Q64521	Glycerol-3-phosphate dehydrogenase, mitochondrial [OS=Mus musculus]	0	FALSE	24.602	10	6	6	0	6	727	80.9	6.61	18.37	other metabolic processes;developmental processes;other biological processes	other cell component	other molecular function	14571	Gpd2	mmu:14571; Q3TK51; Q3UDY8; Q61507; Q64521; Q8CBX6; Q8K4U5; Q8VDT0; Q9ERP0	ENSMUSG00000026827	R-MMU-1483166; R-MMU-163560	R-MMU-1483166; R-MMU-163560	Synthesis of PA; Triglyceride catabolism	WP1269	Fatty acid beta-oxidation	94	3	0	1.039	1.123	1.025	0.925	0.05	0.17	0.04	-0.11	0.929125	0.255138	0.912668	0.546519	1	0.638392	1	1	97.2
FALSE	High	Master Protein	850	J3QMG3	submitted name: Voltage-dependent anion channel 3 [OS=Mus musculus]	0	FALSE	24.567	26	6	7	0	5	284	30.8	8.79	21.08	transport	other membranes;mitochondrion	transporter activity		Vdac3	J3QMG3	ENSMUSG00000008892						48	0	1	1.005	1.03	1.032	0.976	0.01	0.04	0.05	-0.04	0.998429	0.999923	0.833792	0.996052	1	1	1	1	96.4
FALSE	High	Master Protein	1454	Q8C165	N-fatty-acyl-amino acid synthase/hydrolase PM20D1 [OS=Mus musculus]	0	FALSE	24.535	12	5	5	5	5	503	55.6	6.43	20.68	protein metabolism;other metabolic processes;other biological processes	non-structural extracellular	other molecular function	212933	Pm20d1	mmu:212933; Q3UNX0; Q8C165; Q8R117	ENSMUSG00000042251	R-MMU-9673163	R-MMU-9673163	Oleoyl-phe metabolism			57	1	0	0.991	1.012	0.981	0.98	-0.01	0.02	-0.03	-0.03	0.862594	0.979516	0.601823	0.658768	1	1	1	1	103.6
FALSE	High	Master Protein	3342	Q3TGG0	DCC-interacting protein 13-beta [OS=Mus musculus]	0	FALSE	24.494	10	5	5	0	4	662	73.8	5.03	20.48	cell cycle OR cell proliferation	other membranes;nucleus;other cytoplasmic organelle;other cell component			Appl2	Q3TGG0							34	0	1	1.121	1.121	1.155	1	0.16	0.17	0.21	0	0.036294	0.0525152	0.0081836	0.99639	0.407239	0.303723	0.783222	1	86.4
FALSE	High	Master Protein	2142	Q8R5H1	Ubiquitin carboxyl-terminal hydrolase 15 [OS=Mus musculus]	0	FALSE	24.353	8	5	5	0	5	981	112.3	5.17	20.45	cell organization and biogenesis;protein metabolism;RNA metabolism OR transcription;other metabolic processes;signal transduction;other biological processes	cytosol;mitochondrion;nucleus;other cell component	signal transduction activity or receptor binding;other molecular function	14479	Usp15	mmu:14479; Q3TGF5; Q3TTB2; Q3UL25; Q3UZH0; Q80TY6; Q80UK9; Q8R5H1	ENSMUSG00000020124	R-MMU-5689880	R-MMU-5689880	Ub-specific processing proteases			175	1	0	1.054	1.229	1.117	0.858	0.08	0.3	0.16	-0.22	0.381579	0.00749326	0.236268	0.132053	1	0.143657	1	1	91.3
FALSE	High	Master Protein	4418	P08030	Adenine phosphoribosyltransferase [OS=Mus musculus]	0	FALSE	24.291	23	4	4	2	4	180	19.7	6.79	19.33	other metabolic processes;transport;other biological processes	cytosol;nucleus;other cell component	other molecular function	11821	Aprt	mmu:11821; P08030; Q564P4; Q61319; Q6PK77; Q9DCY3	ENSMUSG00000006589	R-MMU-6798695; R-MMU-74217	R-MMU-6798695; R-MMU-74217	Neutrophil degranulation; Purine salvage	WP2185	Purine metabolism	147	3	0	0.904	0.933	0.876	0.968	-0.15	-0.1	-0.19	-0.05	0.277202	0.22818	0.139984	0.999083	0.911047	0.59955	1	1	113.6
FALSE	High	Master Protein	2144	F8WHU5	submitted name: PDS5 cohesin associated factor B [OS=Mus musculus]	0	FALSE	24.27	4	5	5	0	3	1449	164.7	8.54	18.61	cell cycle OR cell proliferation;cell organization and biogenesis;other biological processes	nucleus;other cell component	nucleic acid binding activity	100710	Pds5b	F8WHU5	ENSMUSG00000034021						43	0	2	0.982	1.048	1.083	0.937	-0.03	0.07	0.11	-0.09	0.987579	0.339703	0.204093	0.505468	1	0.745386	1	1	93.3
FALSE	High	Master Protein	4200	P17879	Heat shock 70 kDa protein 1B [OS=Mus musculus]	0	FALSE	24.213	12	6	7	0	1	642	70.1	5.72	25.16	protein metabolism;other metabolic processes;stress response;other biological processes	plasma membrane;other membranes;cytosol;cytoskeleton;mitochondrion;nucleus;other cell component	signal transduction activity or receptor binding;other molecular function	15511	Hspa1b	mmu:15511; P17879; Q61689; Q925V6	ENSMUSG00000090877	R-MMU-6798695; R-MMU-3371453; R-MMU-9833482; R-MMU-3371497; R-MMU-3371568; R-MMU-450408	R-MMU-6798695; R-MMU-3371453; R-MMU-9833482; R-MMU-3371497; R-MMU-3371568; R-MMU-450408; R-MMU-3371571	Neutrophil degranulation; Regulation of HSF1-mediated heat shock response; PKR-mediated signaling; HSP90 chaperone cycle for steroid hormone receptors (SHR) in the presence of ligand; Attenuation phase; AUF1 (hnRNP D0) binds and destabilizes mRNA	WP5242	Comprehensive IL-17A signaling	189	8	0	0.859	0.968	0.998	0.887	-0.22	-0.05	0	-0.17	0.180648	0.980996	0.994857	0.313064	0.784549	1	1	1	102.2
FALSE	High	Master Protein	347	Q3TJ51	Isocitrate dehydrogenase [NADP] [OS=Mus musculus]	0	FALSE	24.208	18	8	8	0	7	414	46.6	7.43	24.68	other metabolic processes		other molecular function		Idh1	Q3TJ51							46	0	1	1	0.939	0.934	1.064	0	-0.09	-0.1	0.09	0.99001	0.048862	0.054571	0.0817336	1	0.301333	1	1	106.9
FALSE	High	Master Protein	4129	P05208	Chymotrypsin-like elastase family member 2A [OS=Mus musculus]	0	FALSE	24.194	30	4	4	4	4	271	28.9	8.62	16.81	protein metabolism;other metabolic processes;other biological processes	non-structural extracellular;other cell component	other molecular function	13706	Cela2a	mmu:13706; P05208	ENSMUSG00000058579	R-MMU-6809371	R-MMU-6809371	Formation of the cornified envelope			72	1	0	0.623	0.759	0.502	0.82	-0.68	-0.4	-1	-0.29	0.638312	0.619275	0.290891	0.999987	1	1	1	1	195.2
FALSE	High	Master Protein	4131	O55029	Coatomer subunit beta' [OS=Mus musculus]	0	FALSE	24.181	10	6	6	6	6	905	102.4	5.3	18.09	transport	other membranes;cytosol;ER/Golgi	other molecular function	50797	Copb2	mmu:50797; O55029; Q3U5Z9	ENSMUSG00000032458	R-MMU-6811434; R-MMU-6807878	R-MMU-6811434; R-MMU-6807878	COPI-dependent Golgi-to-ER retrograde traffic; COPI-mediated anterograde transport			63	2	0	1.137	1.124	1.161	1.011	0.18	0.17	0.22	0.02	0.0177319	0.0900802	0.00799254	0.784589	0.350688	0.375187	0.783222	1	85.5
FALSE	High	Master Protein	1259	Q64105	Sepiapterin reductase [OS=Mus musculus]	0	FALSE	24.151	26	6	8	0	6	261	27.9	5.74	27.45	other metabolic processes;developmental processes;other biological processes	cytosol;nucleus	other molecular function		Spr	Q63996; Q64105		R-MMU-1474151; R-MMU-203615	R-MMU-1474151; R-MMU-203615	Tetrahydrobiopterin (BH4) synthesis, recycling, salvage and regulation; eNOS activation			113	2	0	0.975	0.984	0.978	0.991	-0.04	-0.02	-0.03	-0.01	0.970353	0.974722	0.950196	0.999995	1	1	1	1	101.2
FALSE	High	Master Protein	4390	P11881	Inositol 1,4,5-trisphosphate receptor type 1 [OS=Mus musculus]	0	FALSE	24.14	3	6	6	0	4	2749	313	6.04	17.66	cell-cell signaling;stress response;transport;developmental processes;signal transduction;other biological processes	plasma membrane;other membranes;cytosol;ER/Golgi;nucleus;other cell component	transporter activity;other molecular function	16438	Itpr1	mmu:16438; P11881; P20943; Q99LG5	ENSMUSG00000030102	R-MMU-983695; R-MMU-5578775; R-MMU-114508; R-MMU-381676; R-MMU-139853; R-MMU-418457	R-MMU-983695; R-MMU-5578775; R-MMU-114508; R-MMU-381676; R-MMU-139853; R-MMU-418457	Antigen activates B Cell Receptor (BCR) leading to generation of second messengers; Ion homeostasis; Effects of PIP2 hydrolysis; Glucagon-like Peptide-1 (GLP1) regulates insulin secretion; Elevation of cytosolic Ca2+ levels; cGMP effects	WP2075; WP232; WP385; WP553	Alzheimer's disease; G protein signaling pathways; Myometrial relaxation and contraction pathways; Calcium regulation in cardiac cells	320	10	1	0.94	0.95	1.011	0.989	-0.09	-0.07	0.02	-0.02	0.243177	0.267641	0.932394	0.999889	0.871378	0.656584	1	1	99.1
FALSE	High	Master Protein	238	Q06138	Calcium-binding protein 39 [OS=Mus musculus]	0	FALSE	24.137	18	6	7	2	5	341	39.8	6.89	20.16	signal transduction;other biological processes	cytoskeleton;other cell component	enzyme regulator activity;other molecular function	12283	Cab39	mmu:12283; Q06138; Q8VDZ8	ENSMUSG00000036707	R-MMU-6798695; R-MMU-380972	R-MMU-6798695; R-MMU-380972	Neutrophil degranulation; Energy dependent regulation of mTOR by LKB1-AMPK	WP1270; WP2841	Endochondral ossification; Focal adhesion: PI3K-Akt-mTOR signaling pathway	83	4	1	1.01	1.063	1.05	0.949	0.01	0.09	0.07	-0.08	0.999962	0.462884	0.813303	0.438135	1	0.880477	1	1	96.2
FALSE	High	Master Protein	2774	P14152	Malate dehydrogenase, cytoplasmic [OS=Mus musculus]	0	FALSE	24.137	22	7	7	0	7	334	36.5	6.58	17.61	other metabolic processes	cytosol;cytoskeleton;other cell component	other molecular function	17449	Mdh1	mmu:17449; P14152; Q3TP22; Q80Y13; Q9DB45	ENSMUSG00000020321	R-MMU-70263	R-MMU-70263	Gluconeogenesis	WP157; WP434	Glycolysis and gluconeogenesis; TCA cycle	82	3	0	0.932	0.899	0.869	1.037	-0.1	-0.15	-0.2	0.05	0.07337	0.0121799	0.00426003	0.734441	0.544451	0.175695	0.783222	1	113
FALSE	High	Master Protein	11	D3Z2H7	submitted name: Catenin (cadherin associated protein), delta 1 [OS=Mus musculus]	0	FALSE	24.104	11	6	6	0	6	609	67.9	8.13	22.75	cell adhesion				Ctnnd1	D3Z2H7	ENSMUSG00000034101						5	0	0	1.139	1.158	1.094	0.983	0.19	0.21	0.13	-0.02	0.0454929	0.0249268	0.695521	0.985197	0.450889	0.235864	1	1	94.3
FALSE	High	Master Protein	3051	Q9CXZ1	NADH dehydrogenase [ubiquinone] iron-sulfur protein 4, mitochondrial [OS=Mus musculus]	0	FALSE	24.097	19	3	5	0	3	175	19.8	9.99	26.33	cell organization and biogenesis;other metabolic processes;stress response;transport;developmental processes;other biological processes	other membranes;mitochondrion	transporter activity	17993	Ndufs4	mmu:17993; Q9CXZ1; Q9WUB1		R-MMU-6799198	R-MMU-6799198; R-MMU-611105	Complex I biogenesis	WP1248	Oxidative phosphorylation	231	3	0	0.94	0.936	0.977	1.005	-0.09	-0.1	-0.03	0.01	0.272096	0.128787	0.984376	0.959965	0.904314	0.452538	1	1	100.9
FALSE	High	Master Protein	941	Q8BFZ9	Erlin-2 [OS=Mus musculus]	0	FALSE	24.084	20	4	4	0	3	340	37.8	5.5	18.27	protein metabolism;other metabolic processes;stress response;signal transduction;other biological processes	plasma membrane;other membranes;cytosol;ER/Golgi;other cell component	other molecular function	244373	Erlin2	mmu:244373; Q8BFZ9; Q8BML8	ENSMUSG00000031483	R-MMU-382556	R-MMU-382556	ABC-family proteins mediated transport			121	1	1	0.884	0.884	1.061	1	-0.18	-0.18	0.09	0	0.275258	0.278754	0.777693	1	0.908387	0.673634	1	1	94.9
FALSE	High	Master Protein	2433	Q99JY0	Trifunctional enzyme subunit beta, mitochondrial [OS=Mus musculus]	0	FALSE	24.054	13	6	6	1	6	475	51.4	9.38	19.39	other metabolic processes;other biological processes	other membranes;mitochondrion;ER/Golgi	nucleic acid binding activity;other molecular function	231086	Hadhb	mmu:231086; Q3TEH9; Q8BJI5; Q8BJM0; Q8BK52; Q99JY0	ENSMUSG00000059447	R-MMU-77346; R-MMU-77348; R-MMU-1482798; R-MMU-77305; R-MMU-77285; R-MMU-77310; R-MMU-77350	R-MMU-77346; R-MMU-77348; R-MMU-1482798; R-MMU-77305; R-MMU-77285; R-MMU-77310; R-MMU-77350	Beta oxidation of decanoyl-CoA to octanoyl-CoA-CoA; Beta oxidation of octanoyl-CoA to hexanoyl-CoA; Acyl chain remodeling of CL; Beta oxidation of palmitoyl-CoA to myristoyl-CoA; Beta oxidation of myristoyl-CoA to lauroyl-CoA; Beta oxidation of lauroyl-CoA to decanoyl-CoA-CoA; Beta oxidation of hexanoyl-CoA to butanoyl-CoA	WP1269	Fatty acid beta-oxidation	109	8	0	1.13	1.097	0.96	1.03	0.18	0.13	-0.06	0.04	0.315793	0.263893	0.941447	0.9992	0.973338	0.650931	1	1	101.7
FALSE	High	Master Protein	2564	Q6ZWQ0	Nesprin-2 [OS=Mus musculus]	0	FALSE	24.05	1	7	7	0	7	6874	782.2	5.33	21.65	cell organization and biogenesis;transport;developmental processes;other biological processes	plasma membrane;other membranes;cytosol;cytoskeleton;mitochondrion;ER/Golgi;nucleus;other cell component	cytoskeletal activity;other molecular function	319565	Syne2	mmu:319565; Q640M5; Q6ZWQ0	ENSMUSG00000063450				WP273	Ovarian infertility	162	1	0	0.915	1.008	1.055	0.908	-0.13	0.01	0.08	-0.14	0.406404	0.978054	0.227531	0.237103	1	1	1	1	94
FALSE	High	Master Protein	152	A2ATI8	submitted name: Golgi reassembly stacking protein 2 [OS=Mus musculus]	0	FALSE	23.959	19	4	5	0	4	317	33.9	4.98	19.87		other membranes;ER/Golgi			Gorasp2	A2ATI8	ENSMUSG00000014959						12	0	0	1.032	1.025	1.07	1.007	0.05	0.04	0.1	0.01	0.947081	0.998488	0.804437	0.894953	1	1	1	1	94
FALSE	High	Master Protein	2574	Q4FJX4	submitted name: Csrp1 protein [OS=Mus musculus]	0	FALSE	23.954	37	7	8	6	7	193	20.6	8.57	21.95		nucleus	other molecular function	13007	Csrp1	mmu:13007; Q4FJX4							14	0	0	0.986	1.032	1.045	0.956	-0.02	0.05	0.06	-0.07	0.999323	0.985376	0.970443	0.965335	1	1	1	1	97.2
FALSE	High	Master Protein	1563	Q3TU85	submitted name: Hspa1b protein [OS=Mus musculus]	0	FALSE	23.95	12	6	6	0	1	641	70	5.72	19.15	protein metabolism;other metabolic processes		other molecular function	193740	Hspa1b	mmu:193740; Q3TU85					WP166; WP493	Apoptosis modulation by HSP70; Mapk signaling pathway	38	2	2	0.922	0.965	0.968	0.956	-0.12	-0.05	-0.05	-0.07	0.657352	0.986354	1	0.838371	1	1	1	1	103.6
FALSE	High	Master Protein	524	Q3UXV4	Serine/threonine-protein phosphatase [OS=Mus musculus]	0	FALSE	23.931	17	4	4	0	3	452	51.4	5.81	18.4	signal transduction	cytosol	other molecular function		Ppp3cb	Q3UXV4							35	0	1	1.048	1.132	1.075	0.926	0.07	0.18	0.1	-0.11	0.598413	0.014417	0.252195	0.127399	1	0.183249	1	1	93.4
FALSE	High	Master Protein	451	Q3TBA3	submitted name: Transporter 1, ATP-binding cassette, sub-family B (MDR/TAP) [OS=Mus musculus]	0	FALSE	23.921	11	4	4	0	4	696	75.9	8.7	19.33	transport	other membranes	transporter activity;other molecular function	21354	Tap1	Q3TBA3	ENSMUSG00000037321				WP1253; WP2910	Type II interferon signaling (IFNG); Mecp2 and associated Rett syndrome	42	2	0	1.032	1.005	1.057	1.027	0.05	0.01	0.08	0.04	0.957183	0.999692	0.909129	0.975999	1	1	1	1	94.4
FALSE	High	Master Protein	3174	Q91YM4	FAST kinase domain-containing protein 4 [OS=Mus musculus]	0	FALSE	23.919	9	4	4	0	4	630	71.5	8.34	16.77	RNA metabolism OR transcription;other metabolic processes;other biological processes	mitochondrion;other cell component	nucleic acid binding activity	21379	Tbrg4	mmu:21379; O89082; Q3TKZ4; Q6ZQ19; Q8C6D1; Q91YM4	ENSMUSG00000000384						75	0	0	1.067	1.074	0.987	0.994	0.09	0.1	-0.02	-0.01	0.24143	0.214568	0.984993	0.999808	0.871378	0.578392	1	1	100.7
FALSE	High	Master Protein	2247	A2AVJ7	submitted name: Ribosome binding protein 1 [OS=Mus musculus]	0	FALSE	23.873	5	6	6	0	6	1464	158.3	9.19	19.82	transport	other membranes;ER/Golgi		81910	Rrbp1	A2AVJ7; mmu:81910	ENSMUSG00000027422						30	0	0	1.121	1.401	1.23	0.8	0.16	0.49	0.3	-0.32	0.489262	0.024554	0.112698	0.271645	1	0.235864	1	1	80.3
FALSE	High	Master Protein	3621	P24549	Aldehyde dehydrogenase 1A1 [OS=Mus musculus]	0	FALSE	23.836	18	6	6	3	4	501	54.4	7.8	22.38	other metabolic processes;stress response;developmental processes;other biological processes	cytosol;other cell component	other molecular function	11668	Aldh1a1	mmu:11668; P24549; Q7TQJ0; Q811J0	ENSMUSG00000053279	R-MMU-5365859; R-MMU-71384; R-MMU-70350	R-MMU-5365859; R-MMU-71384; R-MMU-70350	RA biosynthesis pathway; Ethanol oxidation; Fructose catabolism	WP1259; WP1498; WP33; WP79	Retinol metabolism; Dopaminergic neurogenesis; Fatty acid omega-oxidation; Tryptophan metabolism	174	7	1	1.045	1.102	0.966	0.949	0.06	0.14	-0.05	-0.08	0.505551	0.0357573	0.471014	0.35041	1	0.272795	1	1	102.5
FALSE	High	Master Protein	1376	Q5FWB6	60S acidic ribosomal protein P0 [OS=Mus musculus]	0	FALSE	23.799	28	6	6	0	6	317	34.2	6.25	18.94	other biological processes	translational apparatus;other cell component			Rplp0	Q5FWB6							19	0	0	1.014	1.026	1.08	0.988	0.02	0.04	0.11	-0.02	0.794093	0.925938	0.329556	0.989306	1	1	1	1	92.7
FALSE	High	Master Protein	1551	Q3TGU7	Peptidase M24 domain-containing protein [OS=Mus musculus]	0	FALSE	23.797	21	5	6	0	5	394	43.7	6.86	18.85	other biological processes	nucleus;other cell component	nucleic acid binding activity;other molecular function	18813	Pa2g4	D3YVH7; mmu:18813; Q3TGU7							68	0	0	1.102	1.15	1.019	0.958	0.14	0.2	0.03	-0.06	0.034503	0.000483939	0.970902	0.104383	0.40054	0.0769653	1	1	98
FALSE	High	Master Protein	915	Q8BRF7	Sec1 family domain-containing protein 1 [OS=Mus musculus]	0	FALSE	23.772	14	5	5	0	5	639	72.3	6.38	17.67	stress response;transport;other biological processes	other membranes;ER/Golgi	other molecular function	76983	Scfd1	mmu:76983; Q8BRF7; Q8BRZ2; Q8K179; Q9CXR8	ENSMUSG00000020952	R-MMU-8980692; R-MMU-204005	R-MMU-8980692; R-MMU-204005	RHOA GTPase cycle; COPII-mediated vesicle transport			104	2	0	0.982	0.972	1.053	1.01	-0.03	-0.04	0.07	0.01	0.95181	0.507813	0.489664	0.803594	1	0.925347	1	1	95.3
FALSE	High	Master Protein	2318	Q9QZQ8	Core histone macro-H2A.1 [OS=Mus musculus]	0	FALSE	23.698	22	7	8	0	4	369	39.3	9.83	23.09	cell organization and biogenesis;DNA metabolism;RNA metabolism OR transcription;other metabolic processes;stress response;other biological processes	cytoskeleton;nucleus;other cell component	enzyme regulator activity;nucleic acid binding activity;other molecular function	26914	Macroh2a1	mmu:26914; Q91VZ2; Q9QZQ7; Q9QZQ8	ENSMUSG00000015937						248	0	3	0.891	0.87	0.947	1.024	-0.17	-0.2	-0.08	0.03	0.0183334	0.0151805	0.364534	0.999527	0.350688	0.188107	1	1	105.3
FALSE	High	Master Protein	252	Q9R0Q6	Actin-related protein 2/3 complex subunit 1A [OS=Mus musculus]	0	FALSE	23.674	26	6	6	1	5	370	41.6	8.18	16.51	cell organization and biogenesis	plasma membrane;other membranes;cytoskeleton;nucleus;other cell component	cytoskeletal activity	56443	Arpc1a	mmu:56443; Q3UL75; Q9R0Q6	ENSMUSG00000029621	R-MMU-2029482; R-MMU-8856828; R-MMU-3928662; R-MMU-5663213	R-MMU-2029482; R-MMU-8856828; R-MMU-3928662; R-MMU-5663213	Regulation of actin dynamics for phagocytic cup formation; Clathrin-mediated endocytosis; EPHB-mediated forward signaling; RHO GTPases Activate WASPs and WAVEs			47	4	1	0.96	1.008	0.976	0.952	-0.06	0.01	-0.04	-0.07	0.426796	0.989929	0.730202	0.28712	1	1	1	1	101.9
FALSE	High	Master Protein	3255	P70336	Rho-associated protein kinase 2 [OS=Mus musculus]	0	FALSE	23.662	4	4	4	0	4	1388	160.5	5.99	17.99	cell cycle OR cell proliferation;cell organization and biogenesis;protein metabolism;other metabolic processes;stress response;developmental processes;signal transduction;other biological processes	plasma membrane;other membranes;cytosol;cytoskeleton;nucleus;other cell component	kinase activity;other molecular function	19878	Rock2	A5XDA7; mmu:19878; P70336; Q8BR64; Q8CBR0		R-MMU-8980692; R-MMU-9013026; R-MMU-416482; R-MMU-9013106; R-MMU-3928662; R-MMU-9013407; R-MMU-4420097; R-MMU-416572; R-MMU-9013422; R-MMU-5627117	R-MMU-8980692; R-MMU-9013026; R-MMU-416482; R-MMU-9013106; R-MMU-3928662; R-MMU-9013407; R-MMU-4420097; R-MMU-416572; R-MMU-9013422; R-MMU-5627117	RHOA GTPase cycle; RHOB GTPase cycle; G alpha (12/13) signalling events; RHOC GTPase cycle; EPHB-mediated forward signaling; RHOH GTPase cycle; VEGFA-VEGFR2 Pathway; Sema4D induced cell migration and growth-cone collapse; RHOBTB1 GTPase cycle; RHO GTPases Activate ROCKs	WP1560; WP1763; WP2292; WP298; WP523; WP6; WP85	MicroRNAs in cardiomyocyte hypertrophy; Mechanisms associated with pluripotency; Chemokine signaling pathway; G13 signaling pathway; Regulation of actin cytoskeleton; Integrin-mediated cell adhesion; Focal adhesion	437	17	0	1.115	1.234	1.008	0.904	0.16	0.3	0.01	-0.15	0.184121	0.00408726	0.906201	0.170482	0.790511	0.125021	1	1	99.4
FALSE	High	Master Protein	4406	B2RSH2	Guanine nucleotide-binding protein G(i) subunit alpha-1 [OS=Mus musculus]	0	FALSE	23.636	14	5	5	1	1	354	40.3	5.97	20.21	cell cycle OR cell proliferation;signal transduction;other biological processes	plasma membrane;other membranes;cytoskeleton;nucleus;other cell component	signal transduction activity or receptor binding;other molecular function	14677	Gnai1	B2RSH2; mmu:14677	ENSMUSG00000057614	R-MMU-418594; R-MMU-170670; R-MMU-392170; R-MMU-400042; R-MMU-9009391	R-MMU-418594; R-MMU-170670; R-MMU-392170; R-MMU-400042; R-MMU-9009391	G alpha (i) signalling events; Adenylate cyclase inhibitory pathway; ADP signalling through P2Y purinoceptor 12; Adrenaline,noradrenaline inhibits insulin secretion; Extra-nuclear estrogen signaling	WP2292; WP232; WP553; WP57	Chemokine signaling pathway; G protein signaling pathways; Calcium regulation in cardiac cells; Signal transduction of S1P receptor	138	9	0	0.958	1.274	0.927	0.752	-0.06	0.35	-0.11	-0.41	0.993363	0.378293	0.916529	0.265019	1	0.789355	1	1	104.9
FALSE	High	Master Protein	3618	Q8BW75	Amine oxidase [flavin-containing] B [OS=Mus musculus]	0	FALSE	23.63	13	6	6	4	6	520	58.5	8.29	19.2	other biological processes	other membranes;mitochondrion	other molecular function	109731	Maob	mmu:109731; Q14CG9; Q8BW75; Q8C0B2	ENSMUSG00000040147	R-MMU-141333	R-MMU-141333	Biogenic amines are oxidatively deaminated to aldehydes by MAOA and MAOB	WP79	Tryptophan metabolism	103	2	0	0.955	0.943	0.95	1.014	-0.07	-0.09	-0.07	0.02	0.444787	0.494527	0.847522	0.999708	1	0.913679	1	1	103.1
FALSE	High	Master Protein	1282	Q3THL7	submitted name: Uncharacterized protein [OS=Mus musculus]	0	FALSE	23.587	27	6	7	0	5	283	30.7	7.9	20.89	transport	other membranes;mitochondrion	transporter activity		Vdac1	Q3THL7							48	0	0	0.995	1.009	1.002	0.986	-0.01	0.01	0	-0.02	0.993051	0.999654	0.991754	0.998181	1	1	1	1	98
FALSE	High	Master Protein	2806	Q6NXX7	submitted name: Abce1 protein [OS=Mus musculus]	0	FALSE	23.554	11	5	6	0	5	575	64.5	8.05	18.43			other molecular function		Abce1	Q6NXX7							27	0	0	0.992	0.982	0.935	1.01	-0.01	-0.03	-0.1	0.01	0.999724	0.841706	0.232628	0.881201	1	1	1	1	107
FALSE	High	Master Protein	1667	Q8BJ71	Nuclear pore complex protein Nup93 [OS=Mus musculus]	0	FALSE	23.525	8	4	4	0	4	819	93.2	5.72	18.69	cell organization and biogenesis;other metabolic processes;transport;signal transduction;other biological processes	other membranes;cytoskeleton;nucleus	other molecular function	71805	Nup93	mmu:71805; Q3TED9; Q8BIK7; Q8BJ71; Q8K1R4; Q8R592	ENSMUSG00000032939	R-MMU-3371453; R-MMU-159227; R-MMU-159230; R-MMU-159231; R-MMU-159236; R-MMU-170822; R-MMU-191859; R-MMU-3108214; R-MMU-3232142; R-MMU-3301854; R-MMU-4085377; R-MMU-4551638; R-MMU-4570464; R-MMU-4615885; R-MMU-5578749; R-MMU-9615933	R-MMU-3371453; R-MMU-159227; R-MMU-159230; R-MMU-159231; R-MMU-159236; R-MMU-170822; R-MMU-191859; R-MMU-3108214; R-MMU-3232142; R-MMU-3301854; R-MMU-4085377; R-MMU-4551638; R-MMU-4570464; R-MMU-4615885; R-MMU-5578749; R-MMU-9615933	Regulation of HSF1-mediated heat shock response; Transport of the SLBP independent Mature mRNA; Transport of the SLBP Dependant Mature mRNA; Transport of Mature mRNA Derived from an Intronless Transcript; Transport of Mature mRNA derived from an Intron-Containing Transcript; Regulation of Glucokinase by Glucokinase Regulatory Protein; snRNP Assembly; SUMOylation of DNA damage response and repair …			118	16	0	1.021	1.042	1.026	0.98	0.03	0.06	0.04	-0.03	0.999887	0.685426	0.999997	0.723401	1	1	1	1	97.7
FALSE	High	Master Protein	2778	Q9CT23	PCI domain-containing protein [OS=Mus musculus]	0	FALSE	23.509	16	5	5	0	5	422	49.5	6.02	22.7	protein metabolism;other metabolic processes	other cell component	nucleic acid binding activity		Eif3e	Q9CT23							57	0	0	1.031	1.064	1.051	0.969	0.04	0.09	0.07	-0.05	0.992281	0.924912	0.974078	0.985748	1	1	1	1	96.7
FALSE	High	Master Protein	3554	Q6PJ91	glutathione transferase [OS=Mus musculus]	0	FALSE	23.492	36	7	7	0	1	218	25.7	7.33	16.52			other molecular function		Gstm7	Q6PJ91							7	0	0	0.978	0.964	0.838	1.014	-0.03	-0.05	-0.25	0.02	0.999825	0.999733	0.149871	0.998273	1	1	1	1	121.8
FALSE	High	Master Protein	1194	A0A1B0GSU0	Aldehyde dehydrogenase family 16 member A1 [OS=Mus musculus]	0	FALSE	23.428	10	4	4	0	4	802	84.7	6.32	18.68			other molecular function	69748	Aldh16a1	A0A1B0GSU0; mmu:69748	ENSMUSG00000007833						6	0	0	1.128	1.209	0.969	0.933	0.17	0.27	-0.05	-0.1	0.121548	0.014177	0.966138	0.609718	0.688809	0.183249	1	1	102.8
FALSE	High	Master Protein	3612	P70671	Interferon regulatory factor 3 [OS=Mus musculus]	0	FALSE	23.418	15	4	4	0	4	419	46.8	5.43	17.3	RNA metabolism OR transcription;other metabolic processes;stress response;signal transduction;other biological processes	cytosol;mitochondrion;nucleus;other cell component	nucleic acid binding activity;other molecular function	54131	Irf3	mmu:54131; P70671	ENSMUSG00000003184	R-MMU-3134973; R-MMU-933541; R-MMU-1169408; R-MMU-3134975; R-MMU-936440; R-MMU-936964; R-MMU-9013973; R-MMU-918233; R-MMU-1606341; R-MMU-3270619	R-MMU-3134973; R-MMU-933541; R-MMU-1169408; R-MMU-168928; R-MMU-3134975; R-MMU-936440; R-MMU-936964; R-MMU-9013973; R-MMU-918233; R-MMU-1606341; R-MMU-3270619	LRR FLII-interacting protein 1 (LRRFIP1) activates type I IFN production; TRAF6 mediated IRF7 activation; ISG15 antiviral mechanism; Regulation of innate immune responses to cytosolic DNA; Negative regulators of DDX58/IFIH1 signaling; Activation of IRF3, IRF7 mediated by TBK1, IKBKE; TICAM1-dependent activation of IRF3/IRF7; TRAF3-dependent IRF activation pathway; IRF3 mediated activation of type…	WP1254; WP2872; WP5128; WP88	Apoptosis; White fat cell differentiation; Fibrin complement receptor 3 signaling pathway; Toll-like receptor signaling	212	15	0	1.045	1.1	1.093	0.95	0.06	0.14	0.13	-0.07	0.297333	0.0220403	0.0706563	0.421903	0.940216	0.224587	1	1	93.3
FALSE	High	Master Protein	2613	Q5JCS9	N-acetyllactosaminide beta-1,3-N-acetylglucosaminyltransferase 3 [OS=Mus musculus]	0	FALSE	23.408	22	5	6	1	5	372	42.6	8.79	22.83	protein metabolism;other metabolic processes	other membranes;ER/Golgi	other molecular function	72297	B3gnt3	mmu:72297; Q5JCS9; Q8R0U2; Q9D7Z2	ENSMUSG00000031803	R-MMU-913709; R-MMU-2022854	R-MMU-913709; R-MMU-2022854	O-linked glycosylation of mucins; Keratan sulfate biosynthesis			56	2	0	1.068	1.126	0.99	0.948	0.09	0.17	-0.02	-0.08	0.0534551	0.00667012	0.969799	0.642213	0.484628	0.139885	1	1	100.8
FALSE	High	Master Protein	1003	P26150	3 beta-hydroxysteroid dehydrogenase/Delta 5-->4-isomerase type 3 [OS=Mus musculus]	0	FALSE	23.367	20	5	5	0	5	373	42	7.97	20.85	other metabolic processes;developmental processes;other biological processes	other membranes;mitochondrion;ER/Golgi;nucleus;other cell component	other molecular function	15494	Hsd3b3	mmu:15494; P26150	ENSMUSG00000062410	R-MMU-193048; R-MMU-193993; R-MMU-194002	R-MMU-193048; R-MMU-193993; R-MMU-194002	Androgen biosynthesis; Mineralocorticoid biosynthesis; Glucocorticoid biosynthesis	WP55	Steroid biosynthesis	110	4	0	1.208	1.378	1.087	0.876	0.27	0.46	0.12	-0.19	0.096529	0.0103971	0.527847	0.587954	0.631323	0.166406	1	1	91
FALSE	High	Master Protein	550	G3EB90	NADH-ubiquinone oxidoreductase chain 1 [OS=Mus musculus]	0	FALSE	23.345	15	6	6	0	6	318	36.1	6.93	24.3	other metabolic processes;transport	other membranes;mitochondrion	transporter activity		ND1	G3EB90							44	0	0	0.937	0.963	0.939	0.973	-0.09	-0.05	-0.09	-0.04	0.946424	0.936169	0.992793	0.999982	1	1	1	1	104.3
FALSE	High	Master Protein	3295	Q9CYT3	3-hydroxyacyl-CoA dehydrogenase type-2 [OS=Mus musculus]	0	FALSE	23.329	25	4	4	0	4	261	27.3	9.01	16.86		mitochondrion	other molecular function		Hsd17b10	Q9CYT3							13	0	0	0.96	1.041	1.053	0.922	-0.06	0.06	0.07	-0.12	0.543163	0.976265	0.874558	0.3328	1	1	1	1	95.5
FALSE	High	Master Protein	2655	P19157	Glutathione S-transferase P 1 [OS=Mus musculus]	0	FALSE	23.309	38	5	5	1	5	210	23.6	7.87	18.34	cell cycle OR cell proliferation;other metabolic processes;stress response;developmental processes;other biological processes	plasma membrane;other membranes;cytosol;mitochondrion;nucleus;other cell component	enzyme regulator activity;other molecular function	14870	Gstp1	mmu:14870; P19157; Q8BNY4	ENSMUSG00000060803	R-MMU-6798695; R-MMU-156590; R-MMU-9753281; R-MMU-3299685	R-MMU-6798695; R-MMU-156590; R-MMU-9753281; R-MMU-3299685	Neutrophil degranulation; Glutathione conjugation; Paracetamol ADME; Detoxification of Reactive Oxygen Species	WP1251; WP4466	Metapathway biotransformation; Oxidative stress and redox pathway	338	6	0	1.086	1.037	0.907	1.047	0.12	0.05	-0.14	0.07	0.772381	0.998937	0.0482304	0.693912	1	1	1	1	109.5
FALSE	High	Master Protein	1566	P62488	DNA-directed RNA polymerase II subunit RPB7 [OS=Mus musculus]	0	FALSE	23.259	33	4	4	4	4	172	19.3	5.54	17.12	RNA metabolism OR transcription;other metabolic processes;other biological processes	nucleus;other cell component	nucleic acid binding activity;other molecular function	67710	Polr2g	mmu:67710; P52433; P62488	ENSMUSG00000071662	R-MMU-6781823; R-MMU-6782135; R-MMU-6782210; R-MMU-72163; R-MMU-112382; R-MMU-674695; R-MMU-72203; R-MMU-9018519; R-MMU-72165; R-MMU-6807505; R-MMU-73776; R-MMU-73779; R-MMU-75953; R-MMU-113418; R-MMU-6796648; R-MMU-6803529; R-MMU-72086; R-MMU-77075	R-MMU-6781823; R-MMU-6782135; R-MMU-6782210; R-MMU-72163; R-MMU-112382; R-MMU-674695; R-MMU-75955; R-MMU-72203; R-MMU-9018519; R-MMU-72165; R-MMU-6807505; R-MMU-73776; R-MMU-73779; R-MMU-75953; R-MMU-76042; R-MMU-113418; R-MMU-6796648; R-MMU-6803529; R-MMU-72086; R-MMU-77075	Formation of TC-NER Pre-Incision Complex; Dual incision in TC-NER; Gap-filling DNA repair synthesis and ligation in TC-NER; mRNA Splicing - Major Pathway; Formation of RNA Pol II elongation complex ; RNA Polymerase II Pre-transcription Events; Processing of Capped Intron-Containing Pre-mRNA; Estrogen-dependent gene expression; mRNA Splicing - Minor Pathway; RNA polymerase II transcribes snRNA gen…	WP1244; WP2185; WP310; WP567	Estrogen signaling; Purine metabolism; mRNA processing; Eukaryotic transcription initiation	145	24	0	0.915	0.994	1.05	0.92	-0.13	-0.01	0.07	-0.12	0.0934697	0.995941	0.381585	0.134434	0.618579	1	1	1	95.6
FALSE	High	Master Protein	2034	Q541E2	Glutathione synthetase [OS=Mus musculus]	0	FALSE	23.258	15	5	5	0	5	474	52.2	5.8	18.8	other metabolic processes		other molecular function	14854	Gss	mmu:14854; Q541E2					WP164; WP1770; WP730	Glutathione metabolism; One-carbon metabolism and related pathways; Glutathione and one-carbon metabolism	53	3	0	1.017	1.003	0.898	1.013	0.02	0	-0.15	0.02	0.999949	0.968406	0.215681	0.957318	1	1	1	1	110.9
FALSE	High	Master Protein	4177	Q3TZS3	submitted name: Integrin alpha 7 [OS=Mus musculus]	0	FALSE	23.252	8	5	5	0	5	1140	124.9	5.74	23.08	cell adhesion;signal transduction	plasma membrane;other membranes		16404	Itga7	mmu:16404; Q3TZS3	ENSMUSG00000025348				WP2841; WP6; WP85	Focal adhesion: PI3K-Akt-mTOR signaling pathway; Integrin-mediated cell adhesion; Focal adhesion	29	3	0	0.914	1.039	1.063	0.88	-0.13	0.05	0.09	-0.18	0.253851	0.999302	0.983997	0.211849	0.88445	1	1	1	95.2
FALSE	High	Master Protein	695	Q3UB67	60S ribosomal protein L3 [OS=Mus musculus]	0	FALSE	23.25	16	8	10	0	8	403	46.1	10.18	20.65	protein metabolism;other metabolic processes	translational apparatus;other cell component	other molecular function		Rpl3	Q3UB67							37	0	0	0.985	0.787	0.898	1.252	-0.02	-0.35	-0.15	0.32	0.968776	0.170417	0.785942	0.32791	1	0.507658	1	1	104.5
FALSE	High	Master Protein	3055	Q8CBB7	AP-1 complex subunit gamma [OS=Mus musculus]	0	FALSE	23.191	10	5	5	0	5	825	91.7	6.8	21.12	cell organization and biogenesis;transport;other biological processes	other membranes;cytosol;ER/Golgi;other cytoplasmic organelle;other cell component	cytoskeletal activity;other molecular function	11765	Ap1g1	Q8CBB7	ENSMUSG00000031731						172	0	0	1.08	1.094	1.09	0.987	0.11	0.13	0.12	-0.02	0.06444	0.0407125	0.119868	0.993032	0.517214	0.282843	1	1	92.8
FALSE	High	Master Protein	1896	A0PJE6	submitted name: Pccb protein [OS=Mus musculus]	0	FALSE	23.187	14	4	5	0	4	539	58.1	7.66	18.7			other molecular function		Pccb	A0PJE6							4	0	0	1.02	1.05	0.991	0.971	0.03	0.07	-0.01	-0.04	0.944965	0.196698	0.720799	0.421109	1	0.55026	1	1	101.4
FALSE	High	Master Protein	2414	Q80X82	Symplekin [OS=Mus musculus]	0	FALSE	23.185	6	6	6	0	6	1288	142.5	6.05	20.24	cell adhesion;RNA metabolism OR transcription;other metabolic processes;other biological processes	plasma membrane;other membranes;cytosol;cytoskeleton;nucleus;other cell component		68188	Sympk	F8WJD4; mmu:68188; Q80X82	ENSMUSG00000023118	R-MMU-159231; R-MMU-72187; R-MMU-73856; R-MMU-77595	R-MMU-72203; R-MMU-159231; R-MMU-72187; R-MMU-73856; R-MMU-77595	Transport of Mature mRNA Derived from an Intronless Transcript; mRNA 3'-end processing; RNA Polymerase II Transcription Termination; Processing of Intronless Pre-mRNAs			71	5	0	0.931	0.996	1.072	0.936	-0.1	-0.01	0.1	-0.1	0.228141	0.993075	0.420237	0.332206	0.862201	1	1	1	93.4
FALSE	High	Master Protein	2351	Q3UB84	Glutathione reductase [OS=Mus musculus]	0	FALSE	23.167	11	5	6	0	5	482	51.8	7.23	24.44	other metabolic processes;other biological processes	other cell component	other molecular function		Gsr	Q3UB84							44	0	0	1.117	1.135	0.952	0.983	0.16	0.18	-0.07	-0.02	0.253423	0.0898823	0.634482	0.910554	0.88445	0.374591	1	1	106.3
FALSE	High	Master Protein	3646	D3Z4E3	submitted name: DEAH (Asp-Glu-Ala-His) box polypeptide 32 [OS=Mus musculus]	0	FALSE	23.157	14	5	5	0	5	611	68.8	5.07	19.82			other molecular function	101437	Dhx32	D3Z4E3	ENSMUSG00000030986						8	0	0	1.189	1.179	1.108	1.009	0.25	0.24	0.15	0.01	0.013608	0.00853597	0.107131	0.992958	0.350688	0.151611	1	1	89.5
FALSE	High	Master Protein	580	P29341	Polyadenylate-binding protein 1 [OS=Mus musculus]	0	FALSE	23.115	9	5	5	0	3	636	70.6	9.5	18.35	RNA metabolism OR transcription;other metabolic processes;other biological processes	cytosol;nucleus;other cell component	nucleic acid binding activity	18458	Pabpc1	mmu:18458; P29341; Q99L36	ENSMUSG00000022283	R-MMU-156827; R-MMU-975956; R-MMU-975957; R-MMU-450408; R-MMU-72649; R-MMU-429947	R-MMU-156827; R-MMU-975956; R-MMU-975957; R-MMU-450408; R-MMU-72649; R-MMU-429947	L13a-mediated translational silencing of Ceruloplasmin expression; Nonsense Mediated Decay (NMD) independent of the Exon Junction Complex (EJC); Nonsense Mediated Decay (NMD) enhanced by the Exon Junction Complex (EJC); AUF1 (hnRNP D0) binds and destabilizes mRNA; Translation initiation complex formation; Deadenylation of mRNA	WP307; WP310	Translation factors; mRNA processing	159	8	2	0.999	1.057	1.147	0.945	0	0.08	0.2	-0.08	0.805824	0.566926	0.0607239	0.973248	1	0.97477	1	1	86.8
FALSE	High	Master Protein	1983	E9Q9E1	submitted name: Eukaryotic translation initiation factor 4, gamma 1 [OS=Mus musculus]	0	FALSE	23.094	4	5	5	0	4	1593	175.2	5.38	21.05	protein metabolism;other metabolic processes		nucleic acid binding activity	208643	Eif4g1	E9Q9E1	ENSMUSG00000045983				WP307	Translation factors	52	1	1	1.044	1.015	1.19	1.028	0.06	0.02	0.25	0.04	0.780759	0.998608	0.0603064	0.856507	1	1	1	1	86
FALSE	High	Master Protein	3873	Q9R0X4	Acyl-coenzyme A thioesterase 9, mitochondrial [OS=Mus musculus]	0	FALSE	23.089	12	5	5	2	5	439	50.5	8.59	19.59	other metabolic processes	mitochondrion	other molecular function	56360	Acot9	mmu:56360; Q545G7; Q9R0X4; Q9WTJ0; Q9WUZ8	ENSMUSG00000025287	R-MMU-77289	R-MMU-77289	Mitochondrial Fatty Acid Beta-Oxidation			65	1	0	1	1.048	1.111	0.955	0	0.07	0.15	-0.07	0.996556	0.54802	0.0657811	0.432472	1	0.963616	1	1	91.3
FALSE	High	Master Protein	2325	A2AFG7	submitted name: L1 cell adhesion molecule [OS=Mus musculus]	0	FALSE	23.04	5	5	5	0	5	1250	139.7	5.85	19.4		plasma membrane;other membranes;other cell component			L1cam	A2AFG7	ENSMUSG00000031391						12	0	0	0.933	0.93	1.047	1.003	-0.1	-0.1	0.07	0	0.213649	0.116697	0.660107	0.979742	0.844619	0.430794	1	1	95.3
FALSE	High	Master Protein	3397	Q6PAV2	Probable E3 ubiquitin-protein ligase HERC4 [OS=Mus musculus]	0	FALSE	23.018	6	5	5	0	5	1057	118.3	6.29	18.35	protein metabolism;other metabolic processes;other biological processes	cytosol;nucleus;other cell component	other molecular function	67345	Herc4	mmu:67345; Q3UL34; Q3UPX2; Q6PAV2; Q810A0; Q811C9; Q8R315; Q9D797	ENSMUSG00000020064	R-MMU-983168	R-MMU-983168	Antigen processing: Ubiquitination & Proteasome degradation			83	1	0	1.117	1.241	0.985	0.901	0.16	0.31	-0.02	-0.15	0.161494	0.0328529	0.902166	0.780894	0.748342	0.261314	1	1	99.5
FALSE	High	Master Protein	1685	Q9EQ06	Estradiol 17-beta-dehydrogenase 11 [OS=Mus musculus]	0	FALSE	23	23	6	6	2	5	298	32.9	8.66	22.97	other metabolic processes	ER/Golgi;other cell component	other molecular function	114664	Hsd17b11	mmu:114664; Q3U2P6; Q8BR33; Q8C7S0; Q9EQ06	ENSMUSG00000029311	R-MMU-193144	R-MMU-193144	Estrogen biosynthesis			46	1	1	0.994	0.928	0.901	1.071	-0.01	-0.11	-0.15	0.1	0.906038	0.105005	0.0358303	0.294618	1	0.408641	0.915093	1	110.3
FALSE	High	Master Protein	244	Q1MWP8	submitted name: EH-domain containing 4-KJR [OS=Mus musculus]	0	FALSE	22.992	14	7	9	0	4	544	61.6	6.76	25.59		plasma membrane;other membranes;other cytoplasmic organelle	other molecular function		Ehd4	Q1MWP8							48	0	2	0.919	0.94	1.049	0.977	-0.12	-0.09	0.07	-0.03	0.0356871	0.260248	0.865641	0.629131	0.407048	0.645981	1	1	95.7
FALSE	High	Master Protein	385	D3Z4J9	submitted name: Echinoderm microtubule associated protein like 1 [OS=Mus musculus]	0	FALSE	22.949	8	4	4	0	4	800	88.3	7.94	15.76		cytoskeleton		68519	Eml1	D3Z4J9	ENSMUSG00000058070						10	0	0	1.153	1.283	0.936	0.899	0.21	0.36	-0.1	-0.15	0.120429	0.00538548	0.826667	0.319608	0.685158	0.132235	1	1	109.8
FALSE	High	Master Protein	2822	O08749	Dihydrolipoyl dehydrogenase, mitochondrial [OS=Mus musculus]	0	FALSE	22.913	10	4	4	0	4	509	54.2	7.9	17.07	protein metabolism;other metabolic processes;developmental processes;other biological processes	cytoskeleton;mitochondrion;nucleus;other cytoplasmic organelle;other cell component	other molecular function	13382	Dld	mmu:13382; O08749; Q3TG55; Q3U5W5; Q3UWP7; Q99LD3	ENSMUSG00000020664	R-MMU-9837999; R-MMU-204174; R-MMU-5362517; R-MMU-6783984; R-MMU-70895; R-MMU-71064; R-MMU-71403	R-MMU-389661; R-MMU-9837999; R-MMU-204174; R-MMU-5362517; R-MMU-6783984; R-MMU-70268; R-MMU-70895; R-MMU-71064; R-MMU-71403	Mitochondrial protein degradation; Regulation of pyruvate dehydrogenase (PDH) complex; Signaling by Retinoic Acid; Glycine degradation; Branched-chain amino acid catabolism; Lysine catabolism; Citric acid cycle (TCA cycle)	WP1269; WP157; WP434	Fatty acid beta-oxidation; Glycolysis and gluconeogenesis; TCA cycle	202	12	0	0.95	0.956	0.995	0.994	-0.07	-0.07	-0.01	-0.01	0.521874	0.26017	0.99128	0.945782	1	0.645981	1	1	100.6
FALSE	High	Master Protein	643	Q91Z31	Polypyrimidine tract-binding protein 2 [OS=Mus musculus]	0	FALSE	22.891	14	3	4	0	2	531	57.5	8.66	18.55	cell organization and biogenesis;RNA metabolism OR transcription;other metabolic processes;other biological processes	nucleus;other cell component	nucleic acid binding activity	56195	Ptbp2	mmu:56195; Q7TNW7; Q91Z31; Q9CUW2; Q9QYC2; Q9R0V9	ENSMUSG00000028134				WP310	mRNA processing	99	1	0	0.84	1.068	1.002	0.786	-0.25	0.1	0	-0.35	0.531002	0.686323	0.822068	0.109992	1	1	1	1	98
FALSE	High	Master Protein	912	P14148	Large ribosomal subunit protein uL30 [OS=Mus musculus]	0	FALSE	22.884	19	6	6	0	6	270	31.4	10.89	18.84	protein metabolism;RNA metabolism OR transcription;other metabolic processes;other biological processes	cytosol;cytoskeleton;translational apparatus;other cell component	nucleic acid binding activity;other molecular function	19989	Rpl7	mmu:19989; P14148; Q80UR0	ENSMUSG00000043716	R-MMU-156827; R-MMU-1799339; R-MMU-6791226; R-MMU-72689; R-MMU-72706; R-MMU-975956; R-MMU-975957	R-MMU-156827; R-MMU-1799339; R-MMU-6791226; R-MMU-72689; R-MMU-72706; R-MMU-975956; R-MMU-975957	L13a-mediated translational silencing of Ceruloplasmin expression; SRP-dependent cotranslational protein targeting to membrane; Major pathway of rRNA processing in the nucleolus and cytosol; Formation of a pool of free 40S subunits; GTP hydrolysis and joining of the 60S ribosomal subunit; Nonsense Mediated Decay (NMD) independent of the Exon Junction Complex (EJC); Nonsense Mediated Decay (NMD) e…	WP163; WP310	Cytoplasmic ribosomal proteins; mRNA processing	92	9	0	0.964	0.994	1.049	0.97	-0.05	-0.01	0.07	-0.04	0.996408	0.957054	0.649769	0.889359	1	1	1	1	95.4
FALSE	High	Master Protein	683	P17439	Lysosomal acid glucosylceramidase [OS=Mus musculus]	0	FALSE	22.868	12	4	4	1	4	515	57.6	7.75	17.67	cell cycle OR cell proliferation;cell organization and biogenesis;protein metabolism;other metabolic processes;stress response;developmental processes;other biological processes	non-structural extracellular;other membranes;ER/Golgi;other cytoplasmic organelle	signal transduction activity or receptor binding;other molecular function	14466	Gba1	mmu:14466; P17439; Q78NR7	ENSMUSG00000028048	R-MMU-9840310	R-MMU-9840310	Glycosphingolipid catabolism			387	1	0	0.983	0.995	1.038	0.989	-0.02	-0.01	0.05	-0.02	0.998084	0.994075	0.625148	0.973233	1	1	1	1	96.5
FALSE	High	Master Protein	3587	P24527	Leukotriene A-4 hydrolase [OS=Mus musculus]	0	FALSE	22.842	13	6	6	6	6	611	69	6.42	21	protein metabolism;other metabolic processes;developmental processes;other biological processes	cytosol;nucleus	other molecular function	16993	Lta4h	mmu:16993; P24527; Q3UY71; Q8VDR8	ENSMUSG00000015889	R-MMU-2142691; R-MMU-6798695; R-MMU-9018676; R-MMU-9018896; R-MMU-9020265; R-MMU-9023661; R-MMU-9018681	R-MMU-2142691; R-MMU-6798695; R-MMU-9018676; R-MMU-9018896; R-MMU-9020265; R-MMU-9023661; R-MMU-9018681	Synthesis of Leukotrienes (LT) and Eoxins (EX); Neutrophil degranulation; Biosynthesis of D-series resolvins; Biosynthesis of E-series 18(S)-resolvins; Biosynthesis of aspirin-triggered D-series resolvins; Biosynthesis of E-series 18(R)-resolvins; Biosynthesis of protectins	WP318	Eicosanoid synthesis	104	8	0	1.007	1.031	0.912	0.977	0.01	0.04	-0.13	-0.03	0.998974	0.995273	0.0461004	0.999686	1	1	0.986287	1	109.3
FALSE	High	Master Protein	2464	O35452	submitted name: Tenascin X [OS=Mus musculus]	0	FALSE	22.823	2	8	8	0	8	4006	435.2	5.22	21.59	cell adhesion;cell organization and biogenesis;other metabolic processes;developmental processes;other biological processes	non-structural extracellular;extracellular matrix	other molecular function		Tnxb	O35452	ENSMUSG00000033327						84	0	0	0.976	0.998	1.018	0.979	-0.03	0	0.03	-0.03	0.825604	0.919968	0.992672	0.995625	1	1	1	1	95.9
FALSE	High	Master Protein	2246	Q8CI37	phosphoenolpyruvate carboxykinase (GTP) [OS=Mus musculus]	0	FALSE	22.803	14	7	7	0	6	622	69.3	6.6	19.28	other metabolic processes		kinase activity;other molecular function		Pck1	Q8CI37							51	0	0	1.045	1.012	0.997	1.033	0.06	0.02	0	0.05	0.370758	0.988462	0.953073	0.538614	1	1	1	1	101.3
FALSE	High	Master Protein	4156	Q8R1Q8	Cytoplasmic dynein 1 light intermediate chain 1 [OS=Mus musculus]	0	FALSE	22.77	13	6	6	1	5	523	56.6	6.42	18.95	cell cycle OR cell proliferation;cell organization and biogenesis;other biological processes	other membranes;cytoskeleton;other cell component	cytoskeletal activity;other molecular function	235661	Dync1li1	mmu:235661; Q8R1Q8	ENSMUSG00000032435	R-MMU-6798695; R-MMU-2132295; R-MMU-6807878; R-MMU-2467813; R-MMU-141444; R-MMU-2500257; R-MMU-5663220; R-MMU-9648025; R-MMU-3371497; R-MMU-6811436; R-MMU-9646399	R-MMU-6798695; R-MMU-2132295; R-MMU-6807878; R-MMU-2467813; R-MMU-141444; R-MMU-2500257; R-MMU-5663220; R-MMU-68877; R-MMU-9648025; R-MMU-3371497; R-MMU-6811436; R-MMU-9646399	Neutrophil degranulation; MHC class II antigen presentation; COPI-mediated anterograde transport; Separation of Sister Chromatids; Amplification of signal from unattached kinetochores via a MAD2 inhibitory signal; Resolution of Sister Chromatid Cohesion; RHO GTPases Activate Formins; EML4 and NUDC in mitotic spindle formation; HSP90 chaperone cycle for steroid hormone receptors (SHR) in the prese…			134	12	1	1.017	1.018	1.042	0.998	0.02	0.03	0.06	0	0.597281	0.628185	0.365109	0.999943	1	1	1	1	96.5
FALSE	High	Master Protein	3751	Q9Z2I8	Succinate--CoA ligase [GDP-forming] subunit beta, mitochondrial [OS=Mus musculus]	0	FALSE	22.726	14	6	6	0	6	433	46.8	7.02	20.05	other metabolic processes	plasma membrane;other membranes;mitochondrion;other cell component	other molecular function	20917	Suclg2	mmu:20917; Q3T9B8; Q3TJQ5; Q3TK63; Q66JT3; Q7TMY3; Q80VV1; Q8K2K9; Q9Z2I8	ENSMUSG00000061838	R-MMU-9837999; R-MMU-71403	R-MMU-9837999; R-MMU-71403	Mitochondrial protein degradation; Citric acid cycle (TCA cycle)	WP434	TCA cycle	105	3	0	1.022	0.996	0.956	1.026	0.03	-0.01	-0.06	0.04	0.779601	0.910181	0.981624	0.991082	1	1	1	1	104.9
FALSE	High	Master Protein	895	Q3TX36	Poly [ADP-ribose] polymerase [OS=Mus musculus]	0	FALSE	22.711	6	5	5	0	5	1014	112.7	8.95	16.79	DNA metabolism;other metabolic processes;stress response;other biological processes	nucleus;other cell component	nucleic acid binding activity;other molecular function		Parp1	Q3TX36							88	0	0	0.999	1.034	1.017	0.966	0	0.05	0.02	-0.05	0.983268	0.54412	0.998722	0.751027	1	0.959967	1	1	100.1
FALSE	High	Master Protein	3014	Q91WU0	Carboxylesterase 1F [OS=Mus musculus]	0	FALSE	22.707	13	5	5	2	3	561	61.6	6.48	17.41	other metabolic processes;transport;other biological processes	cytosol;ER/Golgi;other cell component	other molecular function	234564	Ces1f	D6RHA4; mmu:234564; Q3UWB1; Q91WU0	ENSMUSG00000031725						172	0	1	0.625	0.624	0.633	1.001	-0.68	-0.68	-0.66	0	0.649002	0.216731	0.266313	0.809902	1	0.580594	1	1	155.6
FALSE	High	Master Protein	3855	A1L3B8	submitted name: Proteasome (Prosome, macropain) 26S subunit, non-ATPase, 7 [OS=Mus musculus]	0	FALSE	22.691	20	5	6	5	5	321	36.5	6.77	21.06		nucleus;other cell component	other molecular function	17463	Psmd7	A1L3B8; mmu:17463							34	0	0	1.059	1.113	0.982	0.952	0.08	0.15	-0.03	-0.07	0.443302	0.0700768	0.90409	0.622379	1	0.335289	1	1	101.9
FALSE	High	Master Protein	18	Q3TWF2	78 kDa glucose-regulated protein [OS=Mus musculus]	0	FALSE	22.682	11	7	7	0	6	655	72.4	5.22	15.05	protein metabolism;other metabolic processes	ER/Golgi;other cell component	other molecular function		Hspa5	Q3TWF2							58	0	0	1.028	0.899	1.055	1.143	0.04	-0.15	0.08	0.19	0.653622	0.483919	0.588863	0.0871009	1	0.904001	1	1	93.4
FALSE	High	Master Protein	227	Q99KR8	Plasma alpha-L-fucosidase [OS=Mus musculus]	0	FALSE	22.666	17	6	6	5	6	461	53.6	6.61	22.28	other metabolic processes;other biological processes	non-structural extracellular;other cytoplasmic organelle	other molecular function	66848	Fuca2	mmu:66848; Q8VEM3; Q99KR8; Q9D7Z8; Q9DCL7	ENSMUSG00000019810	R-MMU-381426; R-MMU-8957275; R-MMU-6798695	R-MMU-381426; R-MMU-8957275; R-MMU-6798695	Regulation of Insulin-like Growth Factor (IGF) transport and uptake by Insulin-like Growth Factor Binding Proteins (IGFBPs); Post-translational protein phosphorylation; Neutrophil degranulation			51	3	0	0.929	0.932	0.99	0.997	-0.11	-0.1	-0.01	0	0.340371	0.313499	0.994183	0.999914	0.99985	0.711348	1	1	101
FALSE	High	Master Protein	2816	Q9WVG6	Histone-arginine methyltransferase CARM1 [OS=Mus musculus]	0	FALSE	22.662	9	4	4	0	4	608	65.8	6.77	17.35	cell cycle OR cell proliferation;cell organization and biogenesis;DNA metabolism;other metabolic processes;developmental processes;signal transduction;other biological processes	cytosol;nucleus;other cell component	nucleic acid binding activity;other molecular function	59035	Carm1	mmu:59035; Q3TYB9; Q8K1Y5; Q91W24; Q99KX8; Q9WVG6	ENSMUSG00000032185	R-MMU-3214858; R-MMU-9707564; R-MMU-9018519; R-MMU-400206	R-MMU-3214858; R-MMU-9707564; R-MMU-9018519; R-MMU-400206	RMTs methylate histone arginines; Cytoprotection by HMOX1; Estrogen-dependent gene expression; Regulation of lipid metabolism by PPARalpha			214	4	0	1.067	1.087	1.036	0.982	0.09	0.12	0.05	-0.03	0.0585693	0.00431093	0.443667	0.466853	0.503611	0.125374	1	1	96.5
FALSE	High	Master Protein	4308	P70697	Uroporphyrinogen decarboxylase [OS=Mus musculus]	0	FALSE	22.652	20	4	4	1	4	367	40.7	6.65	20.2	other metabolic processes	cytosol;nucleus	other molecular function	22275	Urod	mmu:22275; P70697; Q91VW4	ENSMUSG00000028684	R-MMU-189451	R-MMU-189451	Heme biosynthesis	WP18	Heme biosynthesis	73	2	0	1.099	1.067	0.959	1.029	0.14	0.09	-0.06	0.04	0.575912	0.540613	0.85481	0.999913	1	0.958561	1	1	102.7
FALSE	High	Master Protein	2710	Q8R016	Bleomycin hydrolase [OS=Mus musculus]	0	FALSE	22.633	16	6	6	1	6	455	52.5	6.48	17.96	protein metabolism;other metabolic processes;other biological processes	other cell component	other molecular function	104184	Blmh	mmu:104184; Q3TJR8; Q8BLZ4; Q8BZH9; Q8C111; Q8CID9; Q8R016	ENSMUSG00000020840	R-MMU-983168	R-MMU-983168	Antigen processing: Ubiquitination & Proteasome degradation	WP5242	Comprehensive IL-17A signaling	56	2	0	1.089	1.055	1.009	1.032	0.12	0.08	0.01	0.05	0.018585	0.127678	0.999878	0.681954	0.350688	0.450428	1	1	99.8
FALSE	High	Master Protein	2264	Q9Z329	Inositol 1,4,5-trisphosphate receptor type 2 [OS=Mus musculus]	0	FALSE	22.617	2	5	5	0	3	2701	307.3	6.44	17.14	stress response;transport;signal transduction;other biological processes	plasma membrane;other membranes;cytosol;ER/Golgi;nucleus;other cell component	transporter activity;other molecular function	16439	Itpr2	B2KF91; mmu:16439; P70226; Q5DWM3; Q5DWM5; Q61744; Q8R3B0; Q9Z329	ENSMUSG00000030287	R-MMU-983695; R-MMU-5578775; R-MMU-114508; R-MMU-381676; R-MMU-139853	R-MMU-983695; R-MMU-5578775; R-MMU-114508; R-MMU-381676; R-MMU-139853	Antigen activates B Cell Receptor (BCR) leading to generation of second messengers; Ion homeostasis; Effects of PIP2 hydrolysis; Glucagon-like Peptide-1 (GLP1) regulates insulin secretion; Elevation of cytosolic Ca2+ levels	WP2075; WP385; WP553	Alzheimer's disease; Myometrial relaxation and contraction pathways; Calcium regulation in cardiac cells	147	8	0	1.106	1.313	1.083	0.843	0.15	0.39	0.11	-0.25	0.525236	0.102191	0.892018	0.666417	1	0.400514	1	1	92.7
FALSE	High	Master Protein	1143	Q3TGW0	submitted name: Uncharacterized protein [OS=Mus musculus]	0	FALSE	22.585	15	4	5	0	4	418	47.3	5.92	15.54					Actr3	Q3TGW0							1	0	0	1.008	0.927	0.967	1.087	0.01	-0.11	-0.05	0.12	0.501633	0.168604	0.999782	0.0145997	1	0.505759	1	1	102.8
FALSE	High	Master Protein	2530	L7N451	submitted name: GTPase, very large interferon inducible 1 [OS=Mus musculus]	0	FALSE	22.576	3	5	5	0	5	2427	280.6	6.57	17.75		nucleus;other cell component	other molecular function	74558	Gvin1	L7N451; mmu:74558	ENSMUSG00000045868						26	0	0	0.942	1.024	1.099	0.921	-0.09	0.03	0.14	-0.12	0.93782	0.669765	0.0950878	0.355635	1	1	1	1	92.5
FALSE	High	Master Protein	1366	Q8BUM1	TAR DNA-binding protein 43 [OS=Mus musculus]	0	FALSE	22.565	20	4	5	0	4	301	33.6	6.99	19.29	RNA metabolism OR transcription;other metabolic processes	nucleus	nucleic acid binding activity	230908	Tardbp	Q8BUM1					WP310	mRNA processing	40	1	0	0.997	0.986	1.089	1.011	0	-0.02	0.12	0.02	0.871757	0.925945	0.352033	0.998863	1	1	1	1	92.5
FALSE	High	Master Protein	631	Q3TI79	submitted name: Uncharacterized protein [OS=Mus musculus]	0	FALSE	22.541	11	4	4	0	4	509	57.4	9.28	19.16	RNA metabolism OR transcription;other metabolic processes	nucleus;other cell component	nucleic acid binding activity;other molecular function		Dkc1	Q3TI79							52	0	0	0.912	0.981	1.093	0.929	-0.13	-0.03	0.13	-0.11	0.613618	0.999861	0.203587	0.655304	1	1	1	1	90.6
FALSE	High	Master Protein	4024	B2RXC1	Trafficking protein particle complex subunit 11 [OS=Mus musculus]	0	FALSE	22.537	6	4	4	4	4	1133	128.3	7.58	17.82	cell organization and biogenesis;transport;other biological processes	ER/Golgi;other cell component		320714	Trappc11	B2RXC1; B9EJS1; mmu:320714; Q52KP8; Q8BXY8	ENSMUSG00000038102	R-MMU-8876198	R-MMU-8876198	RAB GEFs exchange GTP for GDP on RABs			59	1	0	0.923	1.012	1.087	0.912	-0.12	0.02	0.12	-0.13	0.592779	0.987003	0.167961	0.410482	1	1	1	1	91.5
FALSE	High	Master Protein	3871	Q3UNQ4	Platelet-activating factor acetylhydrolase [OS=Mus musculus]	0	FALSE	22.527	22	7	7	0	7	390	43.4	7.27	20.8	other metabolic processes		other molecular function		Pafah2	Q3UNQ4							15	0	0	1.009	1.033	0.955	0.977	0.01	0.05	-0.07	-0.03	0.989482	0.728534	0.647146	0.880629	1	1	1	1	104.6
FALSE	High	Master Protein	163	E9PZA7	submitted name: Transformation/transcription domain-associated protein [OS=Mus musculus]	0	FALSE	22.518	2	5	5	0	5	3829	433.8	8.24	15.42	protein metabolism;other metabolic processes;other biological processes				Trrap	E9PZA7	ENSMUSG00000045482						18	0	0	1.01	1.083	0.964	0.933	0.01	0.11	-0.05	-0.1	0.968449	0.326738	0.997833	0.559995	1	0.727118	1	1	101.1
FALSE	High	Master Protein	1648	Q3TWN8	Delta-1-pyrroline-5-carboxylate synthase [OS=Mus musculus]	0	FALSE	22.462	9	6	6	0	6	795	87.2	7.68	20.66	other metabolic processes	mitochondrion	kinase activity;other molecular function		Aldh18a1	Q3TWN8							74	0	0	1.201	1.091	1.108	1.101	0.26	0.13	0.15	0.14	0.118118	0.649755	0.341982	0.592496	0.685158	1	1	1	88
FALSE	High	Master Protein	3065	P62631	Elongation factor 1-alpha 2 [OS=Mus musculus]	0	FALSE	22.433	18	6	6	1	1	463	50.4	9.03	18.8	protein metabolism;other metabolic processes;other biological processes	nucleus;other cell component	nucleic acid binding activity;other molecular function	13628	Eef1a2	mmu:13628; P27706; P62631	ENSMUSG00000016349				WP307	Translation factors	98	1	0	1.156	1.44	0.959	0.803	0.21	0.53	-0.06	-0.32	0.636981	0.0425424	0.939936	0.294564	1	0.286519	1	1	107.1
FALSE	High	Master Protein	2692	A0A1L1STE6	Isocitrate dehydrogenase [NAD] subunit, mitochondrial [OS=Mus musculus]	0	FALSE	22.432	13	4	5	0	4	384	41.5	6.93	17.28	other metabolic processes	mitochondrion	other molecular function		Idh3a	A0A1L1STE6	ENSMUSG00000032279						52	0	0	0.944	0.963	0.918	0.981	-0.08	-0.05	-0.12	-0.03	0.355972	0.801718	0.0877984	0.847143	1	1	1	1	109.2
FALSE	High	Master Protein	3593	Q8VI75	Importin-4 [OS=Mus musculus]	0	FALSE	22.43	5	4	5	3	4	1082	119.2	5.03	17.57	transport;other biological processes	nucleus;other cell component	other molecular function	75751	Ipo4	mmu:75751; Q3TBW0; Q8VI75; Q99J52	ENSMUSG00000002319						57	0	0	1.134	1.14	1.059	0.995	0.18	0.19	0.08	-0.01	0.000908755	0.000468298	0.141313	0.97381	0.167052	0.0769653	1	1	94.7
FALSE	High	Master Protein	3491	P62806	Histone H4 [OS=Mus musculus]	0	FALSE	22.419	31	5	6	0	5	103	11.4	11.36	22.61	cell organization and biogenesis;other biological processes	nucleus;other cell component	nucleic acid binding activity;other molecular function	100041230; 319155; 319156; 319157; 319158; 319159; 319160; 319161; 320332; 326619; 326620; 69386; 97122	H4c1; H4c11; H4c12; H4c14; H4c16; H4c2; H4c3; H4c4; H4c6; H4c8; H4c9; Hist1h4m	A0AUM5; A4FUP8; A4QMY0; mmu:100041230; mmu:319155; mmu:319156; mmu:319157; mmu:319158; mmu:319159; mmu:319160; mmu:319161; mmu:320332; mmu:326619; mmu:326620; mmu:69386; mmu:97122; P02304; P02305; P62806; Q0VDL9; Q2M2Q5; Q5T006; Q6PDS7; Q811M0; Q9D0C9; Q9D6Q8	ENSMUSG00000060093; ENSMUSG00000060639; ENSMUSG00000060678; ENSMUSG00000060981; ENSMUSG00000061482; ENSMUSG00000064288; ENSMUSG00000067455; ENSMUSG00000069266; ENSMUSG00000069274; ENSMUSG00000069305; ENSMUSG00000069306; ENSMUSG00000091405; ENSMUSG00000096010	R-MMU-4551638; R-MMU-110330; R-MMU-110331; R-MMU-2299718; R-MMU-2559586; R-MMU-5693565; R-MMU-5693571; R-MMU-5693607; R-MMU-69473; R-MMU-9670095; R-MMU-3214841; R-MMU-606279; R-MMU-3214858; R-MMU-3214815; R-MMU-3214847; R-MMU-8936459; R-MMU-9018519; R-MMU-212300; R-MMU-3214842	R-MMU-4551638; R-MMU-110330; R-MMU-110331; R-MMU-2299718; R-MMU-2559586; R-MMU-5693565; R-MMU-5693571; R-MMU-5693607; R-MMU-69473; R-MMU-9670095; R-MMU-3214841; R-MMU-606279; R-MMU-3214858; R-MMU-3214815; R-MMU-3214847; R-MMU-8936459; R-MMU-9018519; R-MMU-212300; R-MMU-3214842	SUMOylation of chromatin organization proteins; Recognition and association of DNA glycosylase with site containing an affected purine; Cleavage of the damaged purine; Condensation of Prophase Chromosomes; DNA Damage/Telomere Stress Induced Senescence; Recruitment and ATM-mediated phosphorylation of repair and signaling proteins at DNA double strand breaks; Nonhomologous End-Joining (NHEJ); Proce…	WP1253	Type II interferon signaling (IFNG)	60	20	0	0.849	0.815	0.932	1.042	-0.24	-0.3	-0.1	0.06	0.0106145	0.00135364	0.288056	0.629787	0.338295	0.0891169	1	1	106.6
FALSE	High	Master Protein	2797	Q61739	Integrin alpha-6 [OS=Mus musculus]	0	FALSE	22.394	6	6	6	0	6	1091	122.1	7.03	19.49	cell adhesion;cell organization and biogenesis;developmental processes;signal transduction;other biological processes	extracellular matrix;plasma membrane;other membranes;other cell component	signal transduction activity or receptor binding;other molecular function	16403	Itga6	A2AU04; mmu:16403; Q61739	ENSMUSG00000027111	R-MMU-3000157; R-MMU-3000170; R-MMU-446107; R-MMU-216083; R-MMU-210991	R-MMU-3000157; R-MMU-3000170; R-MMU-446107; R-MMU-216083; R-MMU-210991	Laminin interactions; Syndecan interactions; Type I hemidesmosome assembly; Integrin cell surface interactions; Basigin interactions	WP2841; WP488; WP6; WP85	Focal adhesion: PI3K-Akt-mTOR signaling pathway; Alpha 6 beta 4 integrin signaling pathway; Integrin-mediated cell adhesion; Focal adhesion	180	9	0	1.08	1.062	1.032	1.017	0.11	0.09	0.05	0.02	0.360389	0.373607	0.853621	0.999992	1	0.784156	1	1	97.4
FALSE	High	Master Protein	989	G5E8G6	submitted name: Myosin VB [OS=Mus musculus]	0	FALSE	22.393	4	5	5	0	5	1818	210.4	7.09	17.12		cytoskeleton	cytoskeletal activity;other molecular function	17919	Myo5b	G5E8G6; mmu:17919	ENSMUSG00000025885						35	0	0	0.955	0.971	1.076	0.983	-0.07	-0.04	0.11	-0.02	0.498816	0.477872	0.902084	0.999979	1	0.897622	1	1	91.5
FALSE	High	Master Protein	4203	Q8R0F8	Acylpyruvase FAHD1, mitochondrial [OS=Mus musculus]	0	FALSE	22.39	23	5	6	5	5	227	25.2	7.69	17.06	other metabolic processes	cytosol;mitochondrion;nucleus	other molecular function	68636	Fahd1	mmu:68636; Q3U020; Q3UQY4; Q8BLJ7; Q8R0F8; Q9JJB2	ENSMUSG00000045316	R-MMU-71403	R-MMU-71403	Citric acid cycle (TCA cycle)			45	1	0	0.945	0.936	0.954	1.009	-0.08	-0.09	-0.07	0.01	0.498305	0.422745	0.972172	0.99895	1	0.839021	1	1	102.4
FALSE	High	Master Protein	3525	Q3UP74	Aminopeptidase [OS=Mus musculus]	0	FALSE	22.374	7	4	4	0	4	966	109.6	5.74	15.25	protein metabolism		other molecular function		Anpep	Q3UP74							26	0	0	1.005	1.148	1.006	0.876	0.01	0.2	0.01	-0.19	0.972603	0.33334	0.959654	0.555946	1	0.735087	1	1	98.8
FALSE	High	Master Protein	541	Q9DC70	NADH dehydrogenase [ubiquinone] iron-sulfur protein 7, mitochondrial [OS=Mus musculus]	0	FALSE	22.338	27	3	4	3	3	224	24.7	9.92	17.71	cell organization and biogenesis;other metabolic processes;transport	plasma membrane;other membranes;mitochondrion;other cell component	transporter activity;other molecular function	75406	Ndufs7	mmu:75406; Q9DC70	ENSMUSG00000020153	R-MMU-6799198	R-MMU-6799198; R-MMU-611105	Complex I biogenesis	WP1248; WP295	Oxidative phosphorylation; Electron transport chain	158	4	0	1.208	1.54	0.941	0.785	0.27	0.62	-0.09	-0.35	0.242871	0.0173528	0.939075	0.424797	0.871378	0.201693	1	1	96.5
FALSE	High	Master Protein	2866	Q3UW53	Protein Niban 1 [OS=Mus musculus]	0	FALSE	22.328	6	5	5	0	5	926	102.6	4.78	20.45	stress response;other biological processes	plasma membrane;other membranes;cytosol;other cell component		63913	Niban1	A0PJB3; mmu:63913; Q3TD68; Q3UW53; Q6PE79; Q9ESL7	ENSMUSG00000026483				WP1763	Mechanisms associated with pluripotency	66	1	0	1.156	1.188	1.106	0.973	0.21	0.25	0.15	-0.04	0.0188631	0.00712631	0.175412	0.942625	0.350688	0.142896	1	1	90.4
FALSE	High	Master Protein	2134	Q8BT90	Small ribosomal subunit protein eS17 [OS=Mus musculus]	0	FALSE	22.3	23	2	4	0	2	141	16.1	9.94	16.96	protein metabolism;other metabolic processes	translational apparatus;other cell component	other molecular function		Rps17	Q8BT90							37	0	0	1.012	1.012	1.231	1	0.02	0.02	0.3	0	0.981482	0.994028	0.00395397	0.999345	1	1	0.783222	1	81
FALSE	High	Master Protein	2367	P22599	Alpha-1-antitrypsin 1-2 [OS=Mus musculus]	0	FALSE	22.294	17	4	5	0	1	413	45.9	5.54	23.44	protein metabolism;other metabolic processes;stress response;developmental processes;other biological processes	non-structural extracellular;ER/Golgi;other cell component	enzyme regulator activity;other molecular function	20701	Serpina1b	mmu:20701; P22599; Q61283; Q80ZH5; Q8VC20	ENSMUSG00000071178	R-MMU-114608; R-MMU-6798695; R-MMU-381426; R-MMU-8957275; R-MMU-204005; R-MMU-5694530	R-MMU-114608; R-MMU-6798695; R-MMU-381426; R-MMU-8957275; R-MMU-204005; R-MMU-5694530	Platelet degranulation ; Neutrophil degranulation; Regulation of Insulin-like Growth Factor (IGF) transport and uptake by Insulin-like Growth Factor Binding Proteins (IGFBPs); Post-translational protein phosphorylation; COPII-mediated vesicle transport; Cargo concentration in the ER			85	6	0	0.904	1.04	0.748	0.869	-0.15	0.06	-0.42	-0.2	0.952905	0.883329	0.0508283	0.6099	1	1	1	1	127.9
FALSE	High	Master Protein	998	Q9QZ88	Vacuolar protein sorting-associated protein 29 [OS=Mus musculus]	0	FALSE	22.282	25	3	4	0	3	182	20.5	6.79	19.43	transport	other membranes;cytosol;other cytoplasmic organelle;other cell component	other molecular function	56433	Vps29	mmu:56433; Q3UCZ0; Q9D107; Q9QZ88	ENSMUSG00000029462	R-MMU-3238698	R-MMU-3238698	WNT ligand biogenesis and trafficking			57	1	0	0.986	1.045	0.898	0.944	-0.02	0.06	-0.16	-0.08	0.999381	0.94673	0.26408	0.909778	1	1	1	1	110.3
FALSE	High	Master Protein	4148	Q540I4	Flotillin [OS=Mus musculus]	0	FALSE	22.223	12	4	4	0	3	428	47.5	7.15	17.17	cell organization and biogenesis;stress response;transport;signal transduction;other biological processes	plasma membrane;other membranes;cytoskeleton;nucleus;other cytoplasmic organelle;other cell component	signal transduction activity or receptor binding;other molecular function	14251	Flot1	mmu:14251; Q540I4					WP65	Insulin signaling	236	1	0	0.905	0.978	1.054	0.925	-0.14	-0.03	0.08	-0.11	0.529046	0.937729	0.941228	0.846799	1	1	1	1	96.5
FALSE	High	Master Protein	2431	Q9DD05	Delta-aminolevulinic acid dehydratase [OS=Mus musculus]	0	FALSE	22.22	17	4	4	0	4	330	36	6.79	17.76	other metabolic processes		other molecular function	17025	Alad	mmu:17025; Q9DD05					WP18	Heme biosynthesis	40	1	0	1.06	1.172	1	0.904	0.08	0.23	0	-0.15	0.837381	0.161972	0.999975	0.506919	1	0.496161	1	1	98.8
FALSE	High	Master Protein	3604	Q8R0Y8	Mitochondrial coenzyme A transporter SLC25A42 [OS=Mus musculus]	0	FALSE	22.212	16	3	3	3	3	318	35.2	10.05	14.58	other metabolic processes;transport		transporter activity;other molecular function	73095	Slc25a42	mmu:73095; Q8R0Y8	ENSMUSG00000002346	R-MMU-199220	R-MMU-199220	Vitamin B5 (pantothenate) metabolism			103	1	0	0.65	0.733	0.717	0.888	-0.62	-0.45	-0.48	-0.17	0.110248	0.443194	0.47179	0.775862	0.672881	0.862801	1	1	127.3
FALSE	High	Master Protein	4322	Q8C3X8	Lipase maturation factor 2 [OS=Mus musculus]	0	FALSE	22.195	9	5	5	5	5	702	79.9	9.99	16.02	protein metabolism;other metabolic processes	other membranes;ER/Golgi		105847	Lmf2	mmu:105847; Q8C3X8	ENSMUSG00000022614	R-MMU-8963889	R-MMU-8963889	Assembly of active LPL and LIPC lipase complexes			33	1	0	1.031	1.025	1.047	1.006	0.04	0.04	0.07	0.01	0.651284	0.730017	0.590559	0.999019	1	1	1	1	96.3
FALSE	High	Master Protein	4191	Q9DB29	Isoamyl acetate-hydrolyzing esterase 1 homolog [OS=Mus musculus]	0	FALSE	22.178	20	4	4	1	4	249	28	5.52	14.13	other metabolic processes		other molecular function	67732	Iah1	mmu:67732; Q9DB29	ENSMUSG00000062054						15	0	0	0.991	1.09	0.968	0.91	-0.01	0.12	-0.05	-0.14	0.999636	0.41666	0.952957	0.468728	1	0.831738	1	1	104.8
FALSE	High	Master Protein	2398	Q5XK33	Succinate dehydrogenase cytochrome b560 subunit, mitochondrial [OS=Mus musculus]	0	FALSE	22.158	24	3	4	0	3	169	18.4	10.14	15.05	other metabolic processes	other membranes	other molecular function		Sdhc	Q5XK33							34	0	0	1.038	0.94	0.985	1.105	0.05	-0.09	-0.02	0.14	0.993806	0.5557	0.999393	0.415522	1	0.968129	1	1	98.7
FALSE	High	Master Protein	4222	Q99KV2	Beta-galactosidase [OS=Mus musculus]	0	FALSE	22.145	11	6	6	0	6	542	60.6	6.87	18.01	other metabolic processes	other cytoplasmic organelle	other molecular function		Glb1	Q99KV2							26	0	0	0.981	0.987	0.943	0.993	-0.03	-0.02	-0.09	-0.01	0.392403	0.683424	0.142672	0.952239	1	1	1	1	105
FALSE	High	Master Protein	2784	Q8R081	Heterogeneous nuclear ribonucleoprotein L [OS=Mus musculus]	0	FALSE	22.12	11	6	8	0	6	586	63.9	8.1	17.79	RNA metabolism OR transcription;other metabolic processes;other biological processes	nucleus;other cell component	nucleic acid binding activity	15388	Hnrnpl	mmu:15388; O54789; Q499X2; Q8K0S7; Q8R081	ENSMUSG00000015165	R-MMU-72163; R-MMU-72203	R-MMU-72163; R-MMU-72203	mRNA Splicing - Major Pathway; Processing of Capped Intron-Containing Pre-mRNA	WP310	mRNA processing	103	3	0	1.002	0.972	1.043	1.03	0	-0.04	0.06	0.04	0.999681	0.822882	0.592863	0.774649	1	1	1	1	96.2
FALSE	High	Master Protein	1291	Q80WR0	submitted name: Nucleoporin 153 [OS=Mus musculus]	0	FALSE	22.118	4	3	3	0	3	1462	152	8.84	14.78	cell organization and biogenesis;transport;other biological processes	other membranes;cytosol;nucleus;other cell component	nucleic acid binding activity;other molecular function		Nup153	Q80WR0							123	0	0	0.948	1.024	1.09	0.926	-0.08	0.03	0.12	-0.11	0.977037	0.83906	0.584018	0.619421	1	1	1	1	92.3
FALSE	High	Master Protein	438	A0A0U1RPZ0	mitogen-activated protein kinase [OS=Mus musculus]	0	FALSE	22.103	33	3	3	0	2	214	24.9	9.36	17.7	other metabolic processes;signal transduction	other cell component	kinase activity;other molecular function		Mapk3	A0A0U1RPZ0	ENSMUSG00000063065				WP2075; WP2432; WP251; WP3654; WP3663; WP3855	Alzheimer's disease; Spinal cord injury; Mapk cascade; Novel Jun-Dmp1 pathway; BMP signaling pathway in eyelid development; Dysregulated miRNA targeting in insulin/PI3K-AKT signaling	52	6	0	1.438	1.946	0.992	0.739	0.52	0.96	-0.01	-0.44	0.0319957	0.00259224	0.841918	0.493321	0.387604	0.106231	1	1	97
FALSE	High	Master Protein	2556	D3Z041	Long-chain-fatty-acid--CoA ligase [OS=Mus musculus]	0	FALSE	22.088	7	4	5	0	3	699	78	7.47	14.32	other metabolic processes	other membranes;mitochondrion;ER/Golgi	other molecular function		Acsl1	D3Z041	ENSMUSG00000018796				WP4346	Cholesterol metabolism with Bloch and Kandutsch-Russell pathways	66	1	0	0.786	0.785	0.781	1.002	-0.35	-0.35	-0.36	0	0.195487	0.173538	0.141614	0.999824	0.81402	0.513001	1	1	127.8
FALSE	High	Master Protein	2741	P00920	Carbonic anhydrase 2 [OS=Mus musculus]	0	FALSE	22.064	23	6	7	4	6	260	29	7.01	21.77	other metabolic processes;transport;signal transduction;other biological processes	non-structural extracellular;plasma membrane;other membranes;cytosol;other cell component	other molecular function	12349	Ca2	mmu:12349; P00920; Q6LDQ7; Q7TPE1; Q9DCT3; Q9DCY9	ENSMUSG00000027562	R-MMU-1237044; R-MMU-1247673; R-MMU-1475029	R-MMU-1237044; R-MMU-1247673; R-MMU-1475029	Erythrocytes take up carbon dioxide and release oxygen; Erythrocytes take up oxygen and release carbon dioxide; Reversible hydration of carbon dioxide			158	3	0	0.963	0.932	0.85	1.034	-0.05	-0.1	-0.23	0.05	0.878075	0.667415	0.402027	0.976115	1	1	1	1	116.8
FALSE	High	Master Protein	3423	E9PV41	submitted name: Diaphanous related formin 1 [OS=Mus musculus]	0	FALSE	22.063	5	6	6	0	6	1264	140.3	5.58	20.67	cell organization and biogenesis;other biological processes	cytoskeleton	cytoskeletal activity;other molecular function	13367	Diaph1	E9PV41	ENSMUSG00000024456				WP298; WP523; WP85	G13 signaling pathway; Regulation of actin cytoskeleton; Focal adhesion	80	3	0	1.091	1.055	1.13	1.034	0.13	0.08	0.18	0.05	0.0987712	0.460691	0.0180342	0.721395	0.636966	0.879978	0.784403	1	88.8
FALSE	High	Master Protein	4258	Q9JL27	Galactoside alpha-(1,2)-fucosyltransferase 2 [OS=Mus musculus]	0	FALSE	22.057	20	4	4	1	4	347	39.2	9.25	18.79	protein metabolism;other metabolic processes;other biological processes	other membranes;ER/Golgi	other molecular function	14344	Fut2	mmu:14344; O70504; Q9JL27	ENSMUSG00000055978	R-MMU-9033807; R-MMU-9840309; R-MMU-9037629	R-MMU-9033807; R-MMU-9840309; R-MMU-9037629	ABO blood group biosynthesis; Glycosphingolipid biosynthesis; Lewis blood group biosynthesis			67	3	0	1.335	1.339	1.18	0.997	0.42	0.42	0.24	0	0.187773	0.208381	0.783491	0.999878	0.797341	0.568104	1	1	86.9
FALSE	High	Master Protein	3300	Q9QXL2-3	Isoform 3 of Kinesin-like protein KIF21A [OS=Mus musculus]	0	FALSE	22.022	4	5	5	0	5	1567	174.7	6.06	12.23					Kif21a	Q9QXL2-3							0	0	0	0.983	1.023	0.992	0.961	-0.02	0.03	-0.01	-0.06	0.979302	0.903182	0.991802	0.71542	1	1	1	1	101.3
FALSE	High	Master Protein	3733	Q9Z0Z4	Hephaestin [OS=Mus musculus]	0	FALSE	22.009	6	3	3	0	3	1157	129.6	6.13	19.2	transport	non-structural extracellular;plasma membrane;other membranes;other cell component	other molecular function	15203	Heph	A2AI63; mmu:15203; Q6ZQ65; Q80Y80; Q8C4S2; Q9Z0Z4	ENSMUSG00000031209	R-MMU-917937; R-MMU-425410	R-MMU-917937; R-MMU-425410	Iron uptake and transport; Metal ion SLC transporters			46	2	0	1.117	1.261	0.931	0.886	0.16	0.33	-0.1	-0.17	0.0916341	0.00455108	0.758418	0.349795	0.60728	0.125613	1	1	106.7
FALSE	High	Master Protein	3450	Q3TKP4	fructose-bisphosphatase [OS=Mus musculus]	0	FALSE	21.992	15	3	4	1	3	339	36.9	6.16	18.67	other metabolic processes	plasma membrane;other membranes;cytosol	other molecular function	14120	Fbp2	mmu:14120; Q3TKP4					WP157	Glycolysis and gluconeogenesis	41	1	0	1.03	1.142	0.895	0.902	0.04	0.19	-0.16	-0.15	0.85164	0.206312	0.723824	0.579072	1	0.56466	1	1	109.3
FALSE	High	Master Protein	484	C5H0E8	small monomeric GTPase [OS=Mus musculus]	0	FALSE	21.988	38	5	6	0	4	184	21	6.67	21.38	signal transduction	other membranes	other molecular function		Gm9392	C5H0E8							42	0	1	1.004	1.027	1.018	0.978	0.01	0.04	0.03	-0.03	0.977212	0.544077	0.802443	0.773108	1	0.959967	1	1	97.7
FALSE	High	Master Protein	2878	Q8CI71	Syndetin [OS=Mus musculus]	0	FALSE	21.884	8	5	5	0	5	964	111.1	6.07	18.3	transport	other membranes;other cytoplasmic organelle;other cell component	other molecular function	73288	Vps50	mmu:73288; Q6ZPG9; Q7TSR5; Q80XR1; Q8C6D0; Q8C9I6; Q8CI71; Q99LN1	ENSMUSG00000001376						44	0	0	0.999	0.989	0.943	1.011	0	-0.02	-0.09	0.02	0.994288	0.975673	0.710631	0.998423	1	1	1	1	108
FALSE	High	Master Protein	1219	Q3UXT6	RRM domain-containing protein [OS=Mus musculus]	0	FALSE	21.88	12	4	4	0	4	521	58.3	10.17	18.1	RNA metabolism OR transcription;other metabolic processes	nucleus	nucleic acid binding activity	170791	Rbm39	Q3UXT6					WP310	mRNA processing	38	1	0	1.028	1.071	1.051	0.961	0.04	0.1	0.07	-0.06	0.854699	0.346369	0.525932	0.782356	1	0.752798	1	1	95.1
FALSE	High	Master Protein	2549	O70194	Eukaryotic translation initiation factor 3 subunit D [OS=Mus musculus]	0	FALSE	21.859	11	3	3	2	3	548	63.9	6.05	16.85	cell organization and biogenesis;protein metabolism;other metabolic processes;other biological processes	translational apparatus;other cell component	nucleic acid binding activity	55944	Eif3d	mmu:55944; O70194; Q8BLH0; Q8BWW1	ENSMUSG00000016554	R-MMU-156827; R-MMU-72689; R-MMU-72706; R-MMU-72649; R-MMU-72695; R-MMU-72702	R-MMU-156827; R-MMU-72689; R-MMU-72706; R-MMU-72649; R-MMU-72695; R-MMU-72702	L13a-mediated translational silencing of Ceruloplasmin expression; Formation of a pool of free 40S subunits; GTP hydrolysis and joining of the 60S ribosomal subunit; Translation initiation complex formation; Formation of the ternary complex, and subsequently, the 43S complex; Ribosomal scanning and start codon recognition	WP307	Translation factors	97	7	0	1.044	1.102	1.082	0.947	0.06	0.14	0.11	-0.08	0.490843	0.124686	0.129009	0.769117	1	0.444009	1	1	92.5
FALSE	High	Master Protein	2980	Q148P2	3-oxoacyl-[acyl-carrier-protein] synthase, mitochondrial [OS=Mus musculus]	0	FALSE	21.81	15	4	4	0	4	459	48.6	7.06	13.21	other metabolic processes	mitochondrion	other molecular function		Oxsm	Q148P2							40	0	0	1.038	0.985	1.01	1.053	0.05	-0.02	0.01	0.07	0.706478	0.878612	0.88541	0.309843	1	1	1	1	98.2
FALSE	High	Master Protein	2495	Q9R099	Transducin beta-like protein 2 [OS=Mus musculus]	0	FALSE	21.8	12	3	3	0	3	442	49.6	9.04	16.29	stress response;signal transduction	ER/Golgi	other molecular function	27368	Tbl2	mmu:27368; Q8CFY0; Q9R099	ENSMUSG00000005374						57	0	0	1.176	1.258	1.065	0.935	0.23	0.33	0.09	-0.1	0.0151945	0.00392183	0.485732	0.861086	0.350688	0.122737	1	1	92.3
FALSE	High	Master Protein	927	Q3UQL2	PCI domain-containing protein [OS=Mus musculus]	0	FALSE	21.778	16	3	3	0	3	423	47.8	6.65	17.78	other biological processes	cytosol;nucleus;other cell component		26572	Cops3	mmu:26572; Q3UQL2							35	0	0	1.072	1.181	0.986	0.907	0.1	0.24	-0.02	-0.14	0.557473	0.0378544	0.983859	0.324045	1	0.277707	1	1	98.9
FALSE	High	Master Protein	663	Q61990	Poly(rC)-binding protein 2 [OS=Mus musculus]	0	FALSE	21.763	15	4	4	0	2	362	38.2	6.79	19.31	protein metabolism;RNA metabolism OR transcription;other metabolic processes;stress response;other biological processes	cytosol;nucleus;other cell component	nucleic acid binding activity;other molecular function	18521	Pcbp2	mmu:18521; Q61383; Q61990; Q62042	ENSMUSG00000056851	R-MMU-72163; R-MMU-72203	R-MMU-72163; R-MMU-72203	mRNA Splicing - Major Pathway; Processing of Capped Intron-Containing Pre-mRNA	WP310	mRNA processing	148	3	1	1.046	0.989	1.037	1.058	0.07	-0.02	0.05	0.08	0.817145	0.884834	0.799569	0.413514	1	1	1	1	95.6
FALSE	High	Master Protein	1417	Q61768	Kinesin-1 heavy chain [OS=Mus musculus]	0	FALSE	21.762	4	4	4	0	4	963	109.5	6.44	14.51	cell organization and biogenesis;stress response;transport;developmental processes;other biological processes	other membranes;cytosol;cytoskeleton;mitochondrion;other cytoplasmic organelle;other cell component	cytoskeletal activity;other molecular function	16573	Kif5b	mmu:16573; O08711; Q5BL10; Q61580; Q61768	ENSMUSG00000006740	R-MMU-6811434; R-MMU-983189; R-MMU-2132295; R-MMU-5625970	R-MMU-6811434; R-MMU-983189; R-MMU-2132295; R-MMU-5625970	COPI-dependent Golgi-to-ER retrograde traffic; Kinesins; MHC class II antigen presentation; RHO GTPases activate KTN1	WP65	Insulin signaling	298	5	0	0.987	0.953	1.066	1.036	-0.02	-0.07	0.09	0.05	0.99681	0.400647	0.0732751	0.509643	1	0.812537	1	1	94.5
FALSE	High	Master Protein	1787	E9Q197	submitted name: Glyoxalase domain containing 4 [OS=Mus musculus]	0	FALSE	21.748	23	6	6	0	6	279	31.2	5.33	20.23					Glod4	E9Q197	ENSMUSG00000017286						2	0	0	0.983	1.034	0.913	0.951	-0.02	0.05	-0.13	-0.07	0.860408	0.921839	0.109705	0.517348	1	1	1	1	108
FALSE	High	Master Protein	121	A0A0G2JGX4	Sodium/potassium-transporting ATPase subunit alpha [OS=Mus musculus]	0	FALSE	21.691	6	8	8	0	1	1026	112.9	5.41	20.88	transport	plasma membrane;other membranes	transporter activity;other molecular function		Atp1a3	A0A0G2JGX4	ENSMUSG00000040907						68	0	0	0.904	0.847	1.044	1.068	-0.14	-0.24	0.06	0.09	0.473479	0.162514	0.850102	0.865778	1	0.497085	1	1	95
FALSE	High	Master Protein	352	Q61937	Nucleophosmin [OS=Mus musculus]	0	FALSE	21.68	13	3	5	0	3	292	32.5	4.77	13.65	cell cycle OR cell proliferation;cell organization and biogenesis;DNA metabolism;RNA metabolism OR transcription;other metabolic processes;stress response;transport;other biological processes	cytosol;cytoskeleton;translational apparatus;nucleus;other cell component	enzyme regulator activity;translation activity;nucleic acid binding activity;other molecular function	18148	Npm1	mmu:18148; Q61937	ENSMUSG00000057113	R-MMU-9833482; R-MMU-606279; R-MMU-3899300; R-MMU-8869496; R-MMU-6804115	R-MMU-9833482; R-MMU-606279; R-MMU-3899300; R-MMU-8869496; R-MMU-6804115	PKR-mediated signaling; Deposition of new CENPA-containing nucleosomes at the centromere; SUMOylation of transcription cofactors; TFAP2A acts as a transcriptional repressor during retinoic acid induced cell differentiation; TP53 regulates transcription of additional cell cycle genes whose exact role in the p53 pathway remain uncertain	WP310	mRNA processing	404	6	0	0.908	0.843	1.061	1.077	-0.14	-0.25	0.09	0.11	0.484016	0.262245	0.841868	0.96362	1	0.648133	1	1	95.4
FALSE	High	Master Protein	3705	Q8BTY3	inorganic diphosphatase [OS=Mus musculus]	0	FALSE	21.639	13	5	7	0	5	288	32.5	6.13	22.22	other metabolic processes	other cell component	other molecular function		Ppa1	Q8BTY3							23	0	0	1.17	1.035	0.902	1.131	0.23	0.05	-0.15	0.18	0.264656	0.997004	0.702859	0.348611	0.902043	1	1	1	105.5
FALSE	High	Master Protein	1748	Q9WVA4	Transgelin-2 [OS=Mus musculus]	0	FALSE	21.636	25	5	6	2	4	199	22.4	8.24	18.14	cell organization and biogenesis;other biological processes	cytoskeleton	cytoskeletal activity	21346	Tagln2	mmu:21346; Q3TIB8; Q6A0C6; Q78ZX2; Q91VU2; Q9WVA4	ENSMUSG00000026547	R-MMU-114608	R-MMU-114608	Platelet degranulation			35	1	1	1.021	0.998	1.145	1.023	0.03	0	0.2	0.03	0.821064	0.995804	0.0788621	0.915709	1	1	1	1	88.9
FALSE	High	Master Protein	2702	Q8K114	Integrator complex subunit 9 [OS=Mus musculus]	0	FALSE	21.617	9	4	4	0	4	658	74	6.4	16.19	RNA metabolism OR transcription;other metabolic processes;other biological processes	cytosol;nucleus		210925	Ints9	mmu:210925; Q8BP62; Q8CAE4; Q8K114	ENSMUSG00000021975	R-MMU-6807505	R-MMU-6807505	RNA polymerase II transcribes snRNA genes			67	1	0	1.011	1.055	1.04	0.958	0.02	0.08	0.06	-0.06	0.990074	0.214191	0.365886	0.328854	1	0.577541	1	1	96.2
FALSE	High	Master Protein	3015	D3Z158	glutamine--tRNA ligase [OS=Mus musculus]	0	FALSE	21.61	7	5	5	0	5	751	85	7.3	17.81	protein metabolism;RNA metabolism OR transcription;other metabolic processes	other cell component	other molecular function		Qars1	D3Z158	ENSMUSG00000032604						78	0	0	1.104	1.114	1.162	0.991	0.14	0.16	0.22	-0.01	0.143855	0.143364	0.0286694	1	0.721468	0.476695	0.882646	1	87.1
FALSE	High	Master Protein	3669	Q6GQT9	BOS complex subunit NOMO1 [OS=Mus musculus]	0	FALSE	21.601	7	5	6	5	5	1214	133.3	6.09	19.84	cell organization and biogenesis	other membranes;cytosol;ER/Golgi;other cell component	translation activity;other molecular function	211548	Nomo1	mmu:211548; Q3TKZ1; Q6GQT9; Q8BJM1; Q8BJM8; Q8BLS9; Q8K074; Q8R1I7	ENSMUSG00000030835						50	0	0	1.134	1.184	1.012	0.958	0.18	0.24	0.02	-0.06	0.00468092	0.000473324	0.695038	0.52162	0.231119	0.0769653	1	1	97.8
FALSE	High	Master Protein	1807	A0A0R4J1Q0	Enhancer of mRNA-decapping protein 4 [OS=Mus musculus]	0	FALSE	21.598	5	4	4	0	4	1390	150.6	5.68	16.25	RNA metabolism OR transcription;other metabolic processes	other cell component		234699	Edc4	A0A0R4J1Q0	ENSMUSG00000036270						65	0	0	0.997	1.004	1.011	0.993	0	0.01	0.02	-0.01	0.999968	0.937805	0.56364	0.924299	1	1	1	1	98.4
FALSE	High	Master Protein	1374	Q3UP24	NLR family CARD domain-containing protein 4 [OS=Mus musculus]	0	FALSE	21.588	7	4	4	0	4	1024	116.7	6.19	15.86	cell organization and biogenesis;stress response;other biological processes	plasma membrane;other membranes;cytosol;other cell component	enzyme regulator activity;other molecular function	268973	Nlrc4	mmu:268973; Q3TAU8; Q3UP24	ENSMUSG00000039193						158	0	0	0.93	0.968	0.954	0.961	-0.11	-0.05	-0.07	-0.06	0.370047	0.843976	0.756348	0.82008	1	1	1	1	104.2
FALSE	High	Master Protein	514	O35857	Mitochondrial import inner membrane translocase subunit TIM44 [OS=Mus musculus]	0	FALSE	21.587	11	6	6	0	6	452	51.1	8.13	18.17	transport	mitochondrion;nucleus	other molecular function	21856	Timm44	mmu:21856; O35857; Q2NLC5	ENSMUSG00000002949						68	0	0	1.143	1.175	1.143	0.973	0.19	0.23	0.19	-0.04	0.392361	0.181569	0.57914	0.946253	1	0.527116	1	1	90
FALSE	High	Master Protein	100	Q3TML0	Protein disulfide-isomerase A6 [OS=Mus musculus]	0	FALSE	21.57	15	7	7	0	7	445	48.7	5.19	18.34		non-structural extracellular;cytosol;ER/Golgi;other cell component	other molecular function	71853	Pdia6	mmu:71853; Q3TML0	ENSMUSG00000020571						35	0	0	1.06	0.891	1.052	1.19	0.08	-0.17	0.07	0.25	0.626554	0.517597	0.917131	0.0891638	1	0.936472	1	1	94
FALSE	High	Master Protein	3549	O55143	Sarcoplasmic/endoplasmic reticulum calcium ATPase 2 [OS=Mus musculus]	0	FALSE	21.564	5	5	6	0	4	1044	114.8	5.34	18.1	cell organization and biogenesis;other metabolic processes;stress response;transport;signal transduction;other biological processes	plasma membrane;other membranes;cytosol;ER/Golgi;other cell component	signal transduction activity or receptor binding;transporter activity;other molecular function	11938	Atp2a2	mmu:11938; O55143; Q9R2A9; Q9WUT5	ENSMUSG00000029467	R-MMU-5578775; R-MMU-936837; R-MMU-418359	R-MMU-5578775; R-MMU-936837; R-MMU-418359	Ion homeostasis; Ion transport by P-type ATPases; Reduction of cytosolic Ca++ levels	WP2075; WP385; WP553	Alzheimer's disease; Myometrial relaxation and contraction pathways; Calcium regulation in cardiac cells	272	6	1	1.081	1.125	1.046	0.961	0.11	0.17	0.06	-0.06	0.111713	0.0347851	0.808269	0.900893	0.676739	0.270682	1	1	96.9
FALSE	High	Master Protein	4411	Q8K2V6	Importin-11 [OS=Mus musculus]	0	FALSE	21.556	7	5	5	0	5	975	112.3	5.26	16.4	transport	cytosol;nucleus	other molecular function	76582	Ipo11	mmu:76582; Q8BU45; Q8K0B4; Q8K2V6	ENSMUSG00000042590						53	0	0	1.034	1.039	0.928	0.995	0.05	0.05	-0.11	-0.01	0.969782	0.886973	0.277853	0.992105	1	1	1	1	105.5
FALSE	High	Master Protein	2783	Q3UDC7	GB1/RHD3-type G domain-containing protein [OS=Mus musculus]	0	FALSE	21.549	14	4	4	0	4	485	54.4	5.59	17.49	stress response		other molecular function		Gbp2	Q3UDC7							49	0	0	0.954	1.007	1.107	0.948	-0.07	0.01	0.15	-0.08	0.632028	0.992544	0.230322	0.785401	1	1	1	1	87.1
FALSE	High	Master Protein	4284	Q9QWG7	Sulfotransferase 1B1 [OS=Mus musculus]	0	FALSE	21.523	15	3	5	0	3	299	34.9	6.8	21.29	other metabolic processes;other biological processes	cytosol;other cell component	other molecular function	56362	Sult1b1	mmu:56362; Q8C301; Q9QWG7; Q9Z2T0	ENSMUSG00000029269	R-MMU-156584	R-MMU-156584	Cytosolic sulfonation of small molecules	WP1251	Metapathway biotransformation	80	2	0	1.018	1.09	0.91	0.933	0.03	0.12	-0.14	-0.1	0.999938	0.589822	0.662083	0.621602	1	0.996403	1	1	106.8
FALSE	High	Master Protein	2854	Q9ERK4	Exportin-2 [OS=Mus musculus]	0	FALSE	21.504	8	8	8	0	8	971	110.4	5.77	21.06	transport	cytosol;nucleus	other molecular function	110750	Cse1l	mmu:110750; Q9ERK4	ENSMUSG00000002718						56	0	0	0.992	0.961	0.987	1.032	-0.01	-0.06	-0.02	0.05	0.790162	0.256446	0.999826	0.736572	1	0.641016	1	1	99.5
FALSE	High	Master Protein	1612	P35822	Receptor-type tyrosine-protein phosphatase kappa [OS=Mus musculus]	0	FALSE	21.477	5	4	4	0	4	1457	164.1	5.95	16.15	cell adhesion;cell organization and biogenesis;other metabolic processes;stress response;developmental processes;signal transduction;other biological processes	plasma membrane;other membranes;other cell component	other molecular function	19272	Ptprk	mmu:19272; P35822	ENSMUSG00000019889	R-MMU-182971	R-MMU-182971	EGFR downregulation			172	1	0	1.094	1.111	1.004	0.985	0.13	0.15	0.01	-0.02	0.0125784	0.00258661	0.806048	0.794593	0.350688	0.106231	1	1	98.4
FALSE	High	Master Protein	1646	E9Q561	submitted name: Eukaryotic translation initiation factor 4A2 [OS=Mus musculus]	0	FALSE	21.473	21	4	4	0	4	312	36.1	7.49	16.93			nucleic acid binding activity;other molecular function	13682	Eif4a2	E9Q561	ENSMUSG00000022884				WP307; WP310	Translation factors; mRNA processing	25	2	0	0.945	0.927	0.853	1.019	-0.08	-0.11	-0.23	0.03	0.570177	0.255133	0.00308939	0.915555	1	0.638392	0.783222	1	117
FALSE	High	Master Protein	4400	Q2HZ94	submitted name: Macrophage mannose receptor 1 [OS=Mus musculus]	0	FALSE	21.388	5	4	4	4	4	1456	164.9	6.83	17.08	transport	plasma membrane;other membranes;other cytoplasmic organelle	other molecular function	17533	Mrc1	mmu:17533; Q2HZ94							37	0	0	1.115	1.182	1.039	0.944	0.16	0.24	0.05	-0.08	0.415169	0.171011	0.952654	0.920872	1	0.508868	1	1	94.6
FALSE	High	Master Protein	2154	Q5FWI9	AP-2 complex subunit mu [OS=Mus musculus]	0	FALSE	21.385	15	6	6	0	6	435	49.6	9.54	19.41	cell organization and biogenesis;transport;other biological processes	plasma membrane;other membranes;other cell component	signal transduction activity or receptor binding;other molecular function	11773	Ap2m1	mmu:11773; Q5FWI9							147	0	0	0.902	0.953	0.986	0.946	-0.15	-0.07	-0.02	-0.08	0.00271508	0.0834634	0.665467	0.247565	0.193709	0.360586	1	1	101.9
FALSE	High	Master Protein	4395	Q3UQN2	F-BAR domain only protein 2 [OS=Mus musculus]	0	FALSE	21.38	9	5	5	0	5	809	88.7	6.89	18.4	cell organization and biogenesis;transport;other biological processes	plasma membrane;other membranes;other cell component	other molecular function	218503	Fcho2	mmu:218503; Q3UJ91; Q3UQN2; Q7TMS9; Q8C0I2	ENSMUSG00000041685	R-MMU-8856825	R-MMU-8856825; R-MMU-8856828	Cargo recognition for clathrin-mediated endocytosis			75	2	0	1.017	1.015	1.044	1.002	0.02	0.02	0.06	0	0.949878	0.896959	0.505037	0.99833	1	1	1	1	96
FALSE	High	Master Protein	1567	E9Q559	Calcium-transporting ATPase [OS=Mus musculus]	0	FALSE	21.352	5	5	6	0	4	1026	112.4	6.09	17.93	transport	other membranes;cytosol;ER/Golgi	transporter activity;other molecular function	53313	Atp2a3	E9Q559	ENSMUSG00000020788				WP2075; WP385; WP553	Alzheimer's disease; Myometrial relaxation and contraction pathways; Calcium regulation in cardiac cells	85	3	0	1.065	1.023	0.999	1.041	0.09	0.03	0	0.06	0.154291	0.68394	0.998323	0.655013	0.741531	1	1	1	99.7
FALSE	High	Master Protein	2600	Q8CHC4	Synaptojanin-1 [OS=Mus musculus]	0	FALSE	21.334	4	4	4	0	4	1574	172.5	6.89	14.88	cell-cell signaling;cell organization and biogenesis;other metabolic processes;transport;signal transduction;other biological processes	plasma membrane;other membranes;other cell component	nucleic acid binding activity;other molecular function		Synj1	Q8CHC4		R-MMU-1855204; R-MMU-8856828; R-MMU-1660499; R-MMU-1855183	R-MMU-1855204; R-MMU-8856828; R-MMU-1660499; R-MMU-1855183	Synthesis of IP3 and IP4 in the cytosol; Clathrin-mediated endocytosis; Synthesis of PIPs at the plasma membrane; Synthesis of IP2, IP, and Ins in the cytosol			202	4	0	1.012	1.035	0.957	0.978	0.02	0.05	-0.06	-0.03	0.952676	0.997064	0.682705	0.987964	1	1	1	1	101.6
FALSE	High	Master Protein	1941	Q3UVL4	Vacuolar protein sorting-associated protein 51 homolog [OS=Mus musculus]	0	FALSE	21.333	7	5	5	3	5	782	86.1	6.24	17.04	cell organization and biogenesis;other metabolic processes;transport;developmental processes;other biological processes	other membranes;cytosol;ER/Golgi;nucleus;other cytoplasmic organelle;other cell component		68505	Vps51	mmu:68505; Q0VF89; Q0VF90; Q3UK22; Q3UVL4; Q9CXM6	ENSMUSG00000024797	R-MMU-6811440	R-MMU-6811440	Retrograde transport at the Trans-Golgi-Network			90	1	0	1.08	1.06	1.118	1.019	0.11	0.08	0.16	0.03	0.273621	0.293059	0.0429311	0.999956	0.906388	0.6865	0.980744	1	88.9
FALSE	High	Master Protein	2832	Q3UGY8	Brefeldin A-inhibited guanine nucleotide-exchange protein 3 [OS=Mus musculus]	0	FALSE	21.274	4	4	4	1	4	2170	239.9	5.88	15.12	other biological processes	other membranes;ER/Golgi	enzyme regulator activity	215821	Arfgef3	mmu:215821; Q3UGY8; Q80TH0	ENSMUSG00000019852						40	0	0	1.146	1.275	1.116	0.899	0.2	0.35	0.16	-0.15	0.606251	0.0686503	0.764736	0.451554	1	0.335289	1	1	92.5
FALSE	High	Master Protein	3737	Q3TR43	Dipeptidyl peptidase 4 [OS=Mus musculus]	0	FALSE	21.22	9	4	4	0	4	729	83.8	6.39	15.96	cell adhesion;protein metabolism	plasma membrane;other membranes;other cell component	other molecular function	13482	Dpp4	mmu:13482; Q3TR43							44	0	0	1.076	1.153	0.838	0.933	0.11	0.21	-0.25	-0.1	0.949291	0.382208	0.127159	0.67807	1	0.792165	1	1	118.3
FALSE	High	Master Protein	1847	Q99L15	submitted name: Acot1 protein [OS=Mus musculus]	0	FALSE	21.22	15	3	3	0	1	420	46.2	6.58	16.9	other metabolic processes	other cell component	other molecular function		Acot1	Q99L15							51	0	0	0.973	1.212	0.918	0.803	-0.04	0.28	-0.12	-0.32	0.882237	0.272872	0.993186	0.6489	1	0.664424	1	1	106.5
FALSE	High	Master Protein	2823	Q921G7	Electron transfer flavoprotein-ubiquinone oxidoreductase, mitochondrial [OS=Mus musculus]	0	FALSE	21.191	7	3	4	0	3	616	68	7.58	13.63	other metabolic processes;stress response	other membranes;mitochondrion	other molecular function	66841	Etfdh	mmu:66841; Q3U7K2; Q8BK82; Q921G7; Q9DCT9	ENSMUSG00000027809	R-MMU-611105	R-MMU-611105	Respiratory electron transport			81	1	0	0.973	1.028	0.975	0.946	-0.04	0.04	-0.04	-0.08	0.843004	0.860055	0.974848	0.411163	1	1	1	1	102.1
FALSE	High	Master Protein	3804	Q9Z2I0	Mitochondrial proton/calcium exchanger protein [OS=Mus musculus]	0	FALSE	21.175	9	6	6	6	6	738	82.9	6.52	16.98	cell organization and biogenesis;transport;other biological processes	other membranes;mitochondrion	transporter activity;translation activity;other molecular function	56384	Letm1	mmu:56384; Q5PQC5; Q7TMK8; Q80ZX6; Q8CGJ3; Q8K5E5; Q9Z2I0	ENSMUSG00000005299	R-MMU-9013408	R-MMU-9013408	RHOG GTPase cycle			112	1	0	0.938	0.902	0.949	1.04	-0.09	-0.15	-0.08	0.06	0.348657	0.0395082	0.368337	0.540127	1	0.279226	1	1	106.2
FALSE	High	Master Protein	556	Q543K9	Purine nucleoside phosphorylase [OS=Mus musculus]	0	FALSE	21.146	27	7	7	0	7	289	32.2	6.16	19.24	other metabolic processes		other molecular function	18950	Pnp	mmu:18950; Q543K9	ENSMUSG00000115338				WP2185	Purine metabolism	25	1	0	0.94	1.002	0.962	0.939	-0.09	0	-0.06	-0.09	0.0938966	0.93544	0.428635	0.235707	0.620411	1	1	1	103.9
FALSE	High	Master Protein	2159	P27612	Phospholipase A-2-activating protein [OS=Mus musculus]	0	FALSE	21.143	9	4	4	2	4	794	87.2	6.14	16.74	protein metabolism;other metabolic processes;stress response;developmental processes;other biological processes	non-structural extracellular;nucleus;other cell component	enzyme regulator activity;other molecular function	18786	Plaa	A4QPD6; mmu:18786; P27612; Q8C6C4	ENSMUSG00000028577						170	0	0	0.94	0.999	0.986	0.941	-0.09	0	-0.02	-0.09	0.0845016	0.99746	0.853292	0.0612997	0.583092	1	1	1	102.4
FALSE	High	Master Protein	4329	Q3UNX5	Acyl-coenzyme A synthetase ACSM3, mitochondrial [OS=Mus musculus]	0	FALSE	21.132	8	4	4	0	4	580	65.6	7.46	16.94	other metabolic processes	mitochondrion	other molecular function	20216	Acsm3	mmu:20216; Q3UNX5; Q8BRY2; Q91WI1; Q9Z2F3; Q9Z2X0	ENSMUSG00000030935						102	0	0	1.001	0.948	0.941	1.056	0	-0.08	-0.09	0.08	0.968723	0.803486	0.959094	0.967369	1	1	1	1	102.9
FALSE	High	Master Protein	3531	Q8K2I3	Dimethylaniline monooxygenase [N-oxide-forming] 2 [OS=Mus musculus]	0	FALSE	21.124	15	6	6	4	6	535	60.9	8.47	21.33	other metabolic processes;other biological processes	other membranes;ER/Golgi	other molecular function	55990	Fmo2	mmu:55990; Q8K2I3; Q9QZF7	ENSMUSG00000040170	R-MMU-217271	R-MMU-217271	FMO oxidises nucleophiles	WP1251	Metapathway biotransformation	98	2	0	1.024	0.871	0.883	1.176	0.03	-0.2	-0.18	0.23	0.998081	0.724359	0.675369	0.625142	1	1	1	1	112.6
FALSE	High	Master Protein	4050	Q8JZN5	Complex I assembly factor ACAD9, mitochondrial [OS=Mus musculus]	0	FALSE	21.08	10	5	5	1	5	625	68.7	7.46	17.76	cell organization and biogenesis;other metabolic processes	other membranes;mitochondrion;nucleus;other cell component	other molecular function	229211	Acad9	mmu:229211; Q3ULL9; Q8BK76; Q8C0B5; Q8JZN5	ENSMUSG00000027710	R-MMU-6799198	R-MMU-6799198	Complex I biogenesis			86	1	0	0.981	0.923	0.948	1.062	-0.03	-0.11	-0.08	0.09	0.468529	0.117062	0.396071	0.770167	1	0.431721	1	1	104.8
FALSE	High	Master Protein	3213	O55222	Integrin-linked protein kinase [OS=Mus musculus]	0	FALSE	21.077	13	5	5	3	5	452	51.3	8.07	18.43	cell adhesion;cell cycle OR cell proliferation;cell organization and biogenesis;other metabolic processes;developmental processes;signal transduction;other biological processes	plasma membrane;other membranes;cytosol;cytoskeleton;nucleus;other cell component	signal transduction activity or receptor binding;kinase activity;other molecular function	16202	Ilk	mmu:16202; O55222; Q78KK2	ENSMUSG00000030890	R-MMU-446343	R-MMU-446343; R-MMU-446353	Localization of the PINCH-ILK-PARVIN complex to focal adhesions	WP1244; WP2316; WP2573; WP3675; WP567; WP6; WP85	Estrogen signaling; PPAR signaling pathway; Primary focal segmental glomerulosclerosis (FSGS); Factors and pathways affecting insulin-like growth factor (IGF1)-Akt signaling; Eukaryotic transcription initiation; Integrin-mediated cell adhesion; Focal adhesion	362	9	0	0.905	0.986	1.006	0.918	-0.14	-0.02	0.01	-0.12	0.0289893	0.957396	0.998112	0.0689218	0.375177	1	1	1	99.3
FALSE	High	Master Protein	2958	Q9CZR8	Elongation factor Ts, mitochondrial [OS=Mus musculus]	0	FALSE	21.055	24	3	3	0	3	324	35.3	7.06	17.45	protein metabolism;other metabolic processes;other biological processes	mitochondrion;nucleus	nucleic acid binding activity	66399	Tsfm	mmu:66399; Q3TFF5; Q9CZR8	ENSMUSG00000040521						70	0	0	1.31	1.582	1.054	0.828	0.39	0.66	0.08	-0.27	0.00121788	7.0443e-06	0.914847	0.0141031	0.177478	0.0121252	1	1	96.6
FALSE	High	Master Protein	4144	Q6ZQM8	UDP-glucuronosyltransferase 1A7 [OS=Mus musculus]	0	FALSE	21.045	12	5	5	2	3	531	59.7	8.35	18.6	other metabolic processes;developmental processes	other membranes;ER/Golgi	enzyme regulator activity;other molecular function	394432	Ugt1a7	B2RUL6; mmu:394432; Q6XL45; Q6ZQM8	ENSMUSG00000090124	R-MMU-156588; R-MMU-9749641; R-MMU-9753281	R-MMU-156588; R-MMU-9749641; R-MMU-9753281	Glucuronidation; Aspirin ADME; Paracetamol ADME			96	3	2	1.144	1.195	1.024	0.957	0.19	0.26	0.03	-0.06	0.0812934	0.0216858	0.998597	0.869082	0.572365	0.222729	1	1	97
FALSE	High	Master Protein	4311	P21614	Vitamin D-binding protein [OS=Mus musculus]	0	FALSE	21.043	14	4	4	4	4	476	53.6	5.5	17.53	other metabolic processes;transport	non-structural extracellular;other cell component	transporter activity;cytoskeletal activity;other molecular function	14473	Gc	mmu:14473; P21614; Q7TS97; Q91XG1; Q9CY31	ENSMUSG00000035540	R-MMU-196791	R-MMU-196791	Vitamin D (calciferol) metabolism			48	1	0	1.145	1.388	0.817	0.825	0.19	0.47	-0.29	-0.28	0.999999	0.265942	0.0758512	0.271542	1	0.653346	1	1	123.1
FALSE	High	Master Protein	792	Q3U3A8	Calpain-2 catalytic subunit [OS=Mus musculus]	0	FALSE	21.039	10	6	6	0	6	700	79.8	4.97	17.95	protein metabolism	plasma membrane;other membranes;other cell component	other molecular function		Capn2	Q3U3A8							33	0	0	0.94	0.97	0.943	0.969	-0.09	-0.04	-0.08	-0.05	0.0655106	0.605478	0.113104	0.437708	0.519415	1	1	1	105.9
FALSE	High	Master Protein	601	P07901	Heat shock protein HSP 90-alpha [OS=Mus musculus]	0	FALSE	21.038	11	6	6	0	5	733	84.7	5.01	16.28	cell organization and biogenesis;protein metabolism;DNA metabolism;other metabolic processes;stress response;transport;developmental processes;other biological processes	extracellular matrix;plasma membrane;other membranes;cytosol;cytoskeleton;mitochondrion;nucleus;other cell component	signal transduction activity or receptor binding;enzyme regulator activity;cytoskeletal activity;nucleic acid binding activity;other molecular function	15519	Hsp90aa1	mmu:15519; P07901	ENSMUSG00000021270	R-MMU-2029482; R-MMU-6798695; R-MMU-8863795; R-MMU-5620912; R-MMU-2565942; R-MMU-380259; R-MMU-380270; R-MMU-380320; R-MMU-8854518; R-MMU-3371497; R-MMU-8852276; R-MMU-9009391; R-MMU-3371568; R-MMU-9018519; R-MMU-399954; R-MMU-5675482; R-MMU-5218920; R-MMU-1474151; R-MMU-168928; R-MMU-203615; R-MMU-3371511; R-MMU-9013418; R-MMU-9652282	R-MMU-2029482; R-MMU-6798695; R-MMU-1227986; R-MMU-8863795; R-MMU-5620912; R-MMU-2565942; R-MMU-380259; R-MMU-380270; R-MMU-380284; R-MMU-380320; R-MMU-8854518; R-MMU-3371497; R-MMU-8852276; R-MMU-9009391; R-MMU-3371568; R-MMU-9018519; R-MMU-8939211; R-MMU-399954; R-MMU-5675482; R-MMU-4420097; R-MMU-5218920; R-MMU-1474151; R-MMU-168928; R-MMU-203615; R-MMU-3371511; R-MMU-3371571; R-MMU-9013418; R…	Regulation of actin dynamics for phagocytic cup formation; Neutrophil degranulation; Downregulation of ERBB2 signaling; Anchoring of the basal body to the plasma membrane; Regulation of PLK1 Activity at G2/M Transition; Loss of Nlp from mitotic centrosomes; Recruitment of mitotic centrosome proteins and complexes; Recruitment of NuMA to mitotic centrosomes; AURKA Activation by TPX2; HSP90 chapero…	WP1243; WP2841; WP387; WP450	EBV LMP1 signaling; Focal adhesion: PI3K-Akt-mTOR signaling pathway; IL-6 signaling pathway; IL-2 signaling pathway	484	32	0	1.066	1.008	1.023	1.058	0.09	0.01	0.03	0.08	0.0625761	0.888397	0.745864	0.2013	0.516483	1	1	1	98.1
FALSE	High	Master Protein	2805	Q05D44	Eukaryotic translation initiation factor 5B [OS=Mus musculus]	0	FALSE	21.028	4	4	4	1	4	1216	137.5	5.59	16.35	cell organization and biogenesis;protein metabolism;other metabolic processes;other biological processes	other cell component	nucleic acid binding activity;other molecular function	226982	Eif5b	mmu:226982; Q05D44; Q3SYI4; Q3TQJ8; Q3UL37; Q3UM39; Q6PAI0; Q8CFF4; Q8CGD6	ENSMUSG00000026083	R-MMU-72706	R-MMU-72706	GTP hydrolysis and joining of the 60S ribosomal subunit			93	1	0	1.014	0.963	1.025	1.053	0.02	-0.05	0.04	0.07	0.99796	0.441163	0.950613	0.353804	1	0.860333	1	1	97.8
FALSE	High	Master Protein	841	Q3UNK1	Class II aldolase/adducin N-terminal domain-containing protein [OS=Mus musculus]	0	FALSE	21.025	10	4	4	0	4	674	75.4	6.34	14.4		plasma membrane;other membranes;cytoskeleton		27360	Add3	Q3UNK1							12	0	0	0.994	1.011	1.009	0.983	-0.01	0.02	0.01	-0.02	0.991688	0.979494	0.990065	0.906673	1	1	1	1	101.2
FALSE	High	Master Protein	2968	Q7TMC8	L-fucose kinase [OS=Mus musculus]	0	FALSE	21.019	9	5	5	1	5	1090	119.2	6.6	20.38	other metabolic processes;other biological processes		kinase activity;other molecular function	234730	Fcsk	mmu:234730; Q7TMC8; Q7TSB1; Q8C7W3; Q8CI18	ENSMUSG00000033703	R-MMU-6787639	R-MMU-6787639	GDP-fucose biosynthesis			78	1	0	1	1.026	1.106	0.975	0	0.04	0.14	-0.04	0.999552	0.751602	0.088259	0.692203	1	1	1	1	91.1
FALSE	High	Master Protein	2843	F8VQ05	submitted name: FRY like transcription coactivator [OS=Mus musculus]	0	FALSE	20.967	3	6	6	1	5	3007	337.6	5.63	14.08	cell organization and biogenesis;developmental processes;other biological processes	other cell component		72313	Fryl	F8VQ05; mmu:72313	ENSMUSG00000070733						33	0	1	0.913	0.961	0.991	0.95	-0.13	-0.06	-0.01	-0.07	0.00937853	0.347571	0.999631	0.181418	0.323448	0.754028	1	1	100.6
FALSE	High	Master Protein	3784	Q3UNC0	Nucleotidyl transferase domain-containing protein [OS=Mus musculus]	0	FALSE	20.959	15	5	5	0	5	426	47	7.39	16.47	other metabolic processes		other molecular function		Gmppa	Q3UNC0							8	0	0	1.041	0.971	0.965	1.072	0.06	-0.04	-0.05	0.1	0.755063	0.834299	0.834482	0.304662	1	1	1	1	102.3
FALSE	High	Master Protein	2506	A2A5R2	Brefeldin A-inhibited guanine nucleotide-exchange protein 2 [OS=Mus musculus]	0	FALSE	20.93	3	6	6	0	3	1792	202.1	6.55	18.4	cell organization and biogenesis;other metabolic processes;transport;signal transduction;other biological processes	other membranes;cytosol;cytoskeleton;ER/Golgi;other cytoplasmic organelle;other cell component	signal transduction activity or receptor binding;enzyme regulator activity;cytoskeletal activity;other molecular function	99371	Arfgef2	A2A5R2; mmu:99371	ENSMUSG00000074582						152	0	0	1.1	1.129	1.1	0.974	0.14	0.18	0.14	-0.04	0.270802	0.144482	0.410005	0.974928	0.902407	0.477069	1	1	92.5
FALSE	High	Master Protein	3000	G3XA25	submitted name: Acetyl-Coenzyme A acetyltransferase 2 [OS=Mus musculus]	0	FALSE	20.929	19	4	4	0	4	365	38.1	7.71	15.28			other molecular function		Acat2	G3XA25	ENSMUSG00000023832						7	0	0	1.12	1.139	1.062	0.983	0.16	0.19	0.09	-0.02	0.00267183	0.00156413	0.161586	0.987836	0.193709	0.0914048	1	1	94.4
FALSE	High	Master Protein	2167	O88325	submitted name: Alpha-N-acetylglucosaminidase [OS=Mus musculus]	0	FALSE	20.925	8	4	4	0	4	739	82.5	6.61	17.05	cell organization and biogenesis;protein metabolism;other metabolic processes;stress response;transport;developmental processes;signal transduction;other biological processes	non-structural extracellular;other cytoplasmic organelle	other molecular function	27419	Naglu	mmu:27419; O88325	ENSMUSG00000001751	R-MMU-2024096	R-MMU-2024096	HS-GAG degradation			354	1	0	1.076	1.09	1.031	0.987	0.11	0.12	0.04	-0.02	0.800399	0.665458	0.99409	0.994605	1	1	1	1	95.5
FALSE	High	Master Protein	48	A0A286T4B5	Cytochrome c oxidase subunit 1 [OS=Mus musculus]	0	FALSE	20.839	6	2	3	0	2	514	56.9	6.7	14.48	other metabolic processes;transport	other membranes;mitochondrion	transporter activity;other molecular function		COX1	A0A286T4B5							70	0	0	1.145	1.141	0.953	1.003	0.2	0.19	-0.07	0	0.486789	0.627457	0.997901	0.99452	1	1	1	1	100.2
FALSE	High	Master Protein	1335	Q3U589	Inosine triphosphate pyrophosphatase [OS=Mus musculus]	0	FALSE	20.816	28	3	3	0	3	192	21.2	6.77	16.13	other metabolic processes		other molecular function		Itpa	Q3U589							38	0	0	1.016	0.979	0.878	1.038	0.02	-0.03	-0.19	0.05	0.999999	0.79966	0.173524	0.792437	1	1	1	1	110.5
FALSE	High	Master Protein	446	Q9EPE9	Endoplasmic reticulum transmembrane helix translocase [OS=Mus musculus]	0	FALSE	20.811	5	5	5	0	5	1200	132.3	8.03	17.37	transport;other biological processes	other membranes;ER/Golgi	transporter activity;other molecular function	170759	Atp13a1	B2RS54; mmu:170759; Q9EPE9	ENSMUSG00000031862	R-MMU-936837	R-MMU-936837	Ion transport by P-type ATPases			92	1	0	1.078	1.032	1.001	1.045	0.11	0.04	0	0.06	0.426567	0.811474	0.998189	0.89924	1	1	1	1	100.1
FALSE	High	Master Protein	1250	B9EKE9	RNA helicase [OS=Mus musculus]	0	FALSE	20.76	12	6	6	0	6	661	73	7.18	17.39			nucleic acid binding activity;other molecular function		Ddx3x	B9EKE9							28	0	0	0.961	1.056	1.066	0.91	-0.06	0.08	0.09	-0.14	0.991882	0.637693	0.298822	0.794622	1	1	1	1	91.2
FALSE	High	Master Protein	465	A0JLN1	submitted name: Srp72 protein [OS=Mus musculus]	0	FALSE	20.744	11	4	4	0	4	559	62.7	8.1	18.05	other biological processes	ER/Golgi;translational apparatus;nucleus;other cell component	nucleic acid binding activity;other molecular function		Srp72	A0JLN1							58	0	0	1.073	1.049	1.195	1.023	0.1	0.07	0.26	0.03	0.992001	0.966577	0.107387	0.997823	1	1	1	1	85.2
FALSE	High	Master Protein	622	D3Z3Q3	submitted name: Smoothelin [OS=Mus musculus]	0	FALSE	20.735	8	6	6	0	6	946	103	8.63	16.11					Smtn	D3Z3Q3	ENSMUSG00000020439						2	0	0	0.898	0.907	0.94	0.989	-0.16	-0.14	-0.09	-0.02	0.132962	0.273578	0.526094	0.9635	0.701567	0.665287	1	1	105.6
FALSE	High	Master Protein	1028	E9Q0U7	submitted name: Heat shock 105kDa/110kDa protein 1 [OS=Mus musculus]	0	FALSE	20.735	7	4	4	0	3	817	91.6	5.59	15.14	protein metabolism;other metabolic processes		other molecular function		Hsph1	E9Q0U7	ENSMUSG00000029657						38	0	1	0.979	1.029	1.055	0.951	-0.03	0.04	0.08	-0.07	0.995327	0.55106	0.19679	0.686125	1	0.964896	1	1	95
FALSE	High	Master Protein	2834	Q91YQ5	Dolichyl-diphosphooligosaccharide--protein glycosyltransferase subunit 1 [OS=Mus musculus]	0	FALSE	20.692	7	5	5	0	5	608	68.5	6.46	18.55	protein metabolism;other metabolic processes	other membranes;cytosol;ER/Golgi;other cell component		103963	Rpn1	mmu:103963; Q3U985; Q91YQ5	ENSMUSG00000030062				WP519	Proteasome degradation	56	1	0	1.147	1.027	1.092	1.117	0.2	0.04	0.13	0.16	0.00473449	0.456879	0.0304532	0.0663929	0.231119	0.877159	0.885163	1	91.5
FALSE	High	Master Protein	2863	B2RXW7	submitted name: Complement component 4B (Childo blood group) [OS=Mus musculus]	0	FALSE	20.659	4	4	4	0	4	1738	192.8	7.47	14.9	stress response;other biological processes	non-structural extracellular	enzyme regulator activity		C4b	B2RXW7							57	0	0	0.9	1.006	0.856	0.895	-0.15	0.01	-0.22	-0.16	0.165741	0.997646	0.0123676	0.219769	0.756067	1	0.783222	1	119
FALSE	High	Master Protein	1743	P39447	Tight junction protein ZO-1 [OS=Mus musculus]	0	FALSE	20.658	4	5	6	0	5	1745	194.6	6.64	23.18	cell adhesion;cell organization and biogenesis;developmental processes;other biological processes	plasma membrane;other membranes;cytosol;cytoskeleton;nucleus;other cell component	other molecular function	21872	Tjp1	E9QK00; mmu:21872; P39447	ENSMUSG00000030516	R-MMU-351906; R-MMU-191650; R-MMU-2028269	R-MMU-351906; R-MMU-191650; R-MMU-2028269	Apoptotic cleavage of cell adhesion proteins; Regulation of gap junction activity; Signaling by Hippo	WP5353	A network map of Macrophage-stimulating protein (MSP) signaling	217	4	0	0.912	0.85	0.957	1.073	-0.13	-0.23	-0.06	0.1	0.443778	0.0598667	0.978395	0.568154	1	0.310126	1	1	101.9
FALSE	High	Master Protein	1708	O35382	Exocyst complex component 4 [OS=Mus musculus]	0	FALSE	20.648	5	4	5	0	4	975	110.5	6.49	14.48	cell-cell signaling;cell cycle OR cell proliferation;cell organization and biogenesis;transport;developmental processes;other biological processes	plasma membrane;other membranes;cytoskeleton;ER/Golgi;other cell component	signal transduction activity or receptor binding;other molecular function	20336	Exoc4	mmu:20336; O35382	ENSMUSG00000029763	R-MMU-5620916; R-MMU-264876	R-MMU-5620916; R-MMU-264876	VxPx cargo-targeting to cilium; Insulin processing			188	2	0	0.993	0.982	0.954	1.012	-0.01	-0.03	-0.07	0.02	0.937557	0.935952	0.5129	1	1	1	1	1	104.3
FALSE	High	Master Protein	3443	G3X9K3	Brefeldin A-inhibited guanine nucleotide-exchange protein 1 [OS=Mus musculus]	0	FALSE	20.643	3	6	6	0	3	1846	208.4	5.86	18.21	cell organization and biogenesis;protein metabolism;other metabolic processes;transport;developmental processes;other biological processes	other membranes;cytosol;ER/Golgi;nucleus;other cell component	enzyme regulator activity;cytoskeletal activity;other molecular function	211673	Arfgef1	G3X9K3; mmu:211673; Q8BKL2	ENSMUSG00000067851						168	0	3	1.047	1.068	1.092	0.981	0.07	0.09	0.13	-0.03	0.583334	0.549296	0.10403	0.999922	1	0.964307	1	1	88.4
FALSE	High	Master Protein	1271	O08553	Dihydropyrimidinase-related protein 2 [OS=Mus musculus]	0	FALSE	20.635	10	5	5	4	4	572	62.2	6.38	17.51	cell organization and biogenesis;transport;developmental processes;other biological processes	plasma membrane;other membranes;cytosol;cytoskeleton;other cell component	other molecular function	12934	Dpysl2	mmu:12934; O08553; Q6P5D0	ENSMUSG00000022048	R-MMU-437239; R-MMU-399956	R-MMU-437239; R-MMU-399956	Recycling pathway of L1; CRMPs in Sema3A signaling	WP1763	Mechanisms associated with pluripotency	96	3	1	0.861	0.876	0.951	0.983	-0.22	-0.19	-0.07	-0.03	0.167586	0.516319	0.93444	0.839745	0.758203	0.935452	1	1	103.1
FALSE	High	Master Protein	1423	Q80UL3	submitted name: Galactokinase 1 [OS=Mus musculus]	0	FALSE	20.633	17	4	4	0	4	392	42.3	5.26	15.53	other metabolic processes	other cell component	kinase activity;other molecular function		Galk1	Q80UL3							46	0	0	1.073	1.257	1.134	0.854	0.1	0.33	0.18	-0.23	0.766116	0.019783	0.208684	0.10586	1	0.212818	1	1	86.8
FALSE	High	Master Protein	1741	Q8JZQ9	Eukaryotic translation initiation factor 3 subunit B [OS=Mus musculus]	0	FALSE	20.616	6	4	4	0	4	803	91.3	5.02	18.12	cell organization and biogenesis;protein metabolism;other metabolic processes;other biological processes	translational apparatus;other cell component	nucleic acid binding activity;other molecular function	27979	Eif3b	mmu:27979; Q8JZQ9; Q922K2	ENSMUSG00000056076	R-MMU-156827; R-MMU-72689; R-MMU-72706; R-MMU-72649; R-MMU-72695; R-MMU-72702	R-MMU-156827; R-MMU-72689; R-MMU-72706; R-MMU-72649; R-MMU-72695; R-MMU-72702	L13a-mediated translational silencing of Ceruloplasmin expression; Formation of a pool of free 40S subunits; GTP hydrolysis and joining of the 60S ribosomal subunit; Translation initiation complex formation; Formation of the ternary complex, and subsequently, the 43S complex; Ribosomal scanning and start codon recognition	WP307; WP310; WP450	Translation factors; mRNA processing; IL-2 signaling pathway	92	9	0	1.009	1.097	1.037	0.919	0.01	0.13	0.05	-0.12	0.724267	0.984532	0.740038	0.894988	1	1	1	1	97
FALSE	High	Master Protein	1285	Q8K0C4	Lanosterol 14-alpha demethylase [OS=Mus musculus]	0	FALSE	20.605	12	5	5	4	5	503	56.7	8.41	18.58	other metabolic processes;other biological processes	other membranes;ER/Golgi;other cell component	other molecular function	13121	Cyp51a1	mmu:13121; Q8BSQ7; Q8K0C4; Q9JIP8; Q9JIY3	ENSMUSG00000001467	R-MMU-191273; R-MMU-211976	R-MMU-191273; R-MMU-211976	Cholesterol biosynthesis; Endogenous sterols	WP103; WP1251; WP1274	Cholesterol biosynthesis; Metapathway biotransformation; Oxidation by cytochrome P450	116	5	0	1.234	1.146	1.097	1.077	0.3	0.2	0.13	0.11	0.0482222	0.128329	0.571635	0.935637	0.46126	0.451718	1	1	92.4
FALSE	High	Master Protein	2551	E9QA15	submitted name: Caldesmon 1 [OS=Mus musculus]	0	FALSE	20.6	12	13	13	0	3	768	89.2	5.5	17.29	cell organization and biogenesis;developmental processes;other biological processes	plasma membrane;other membranes;cytoskeleton;other cell component	cytoskeletal activity;other molecular function		Cald1	E9QA15	ENSMUSG00000029761	R-MMU-445355	R-MMU-445355	Smooth Muscle Contraction	WP385	Myometrial relaxation and contraction pathways	82	2	9	0.915	0.984	1.04	0.93	-0.13	-0.02	0.06	-0.1	0.783295	0.996577	0.977971	0.88201	1	1	1	1	96.9
FALSE	High	Master Protein	322	E9QB02	Methionine--tRNA ligase, cytoplasmic [OS=Mus musculus]	0	FALSE	20.591	6	3	3	0	3	910	102.3	6.92	15.72	protein metabolism;RNA metabolism OR transcription;other metabolic processes;other biological processes	cytosol;nucleus;other cell component	other molecular function	216443	Mars1	E9QB02	ENSMUSG00000040354						143	0	0	1.273	1.191	1.146	1.068	0.35	0.25	0.2	0.1	0.0261393	0.127219	0.483262	0.790714	0.357033	0.448976	1	1	90.1
FALSE	High	Master Protein	3242	P48722	Heat shock 70 kDa protein 4L [OS=Mus musculus]	0	FALSE	20.575	6	3	3	0	1	838	94.3	5.74	14.83	protein metabolism;other metabolic processes;stress response	cytosol;nucleus;other cell component	other molecular function	18415	Hspa4l	mmu:18415; P48722; P97854; Q3TQN2; Q3UNG4; Q8BQD0; Q8CC45; Q91X29	ENSMUSG00000025757	R-MMU-3371453	R-MMU-3371453	Regulation of HSF1-mediated heat shock response			57	1	0	1.058	1.27	0.873	0.833	0.08	0.34	-0.2	-0.26	0.795555	0.0305559	0.229277	0.14464	1	0.258328	1	1	113
FALSE	High	Master Protein	1935	Q922R9	submitted name: Trap1 protein [OS=Mus musculus]	0	FALSE	20.553	9	7	7	0	7	705	79.9	7.01	15.98	protein metabolism;other metabolic processes		other molecular function		Trap1	Q922R9							48	0	0	1.034	1.067	0.914	0.969	0.05	0.09	-0.13	-0.05	0.650977	0.299175	0.0183486	0.906247	1	0.695858	0.784403	1	108.5
FALSE	High	Master Protein	86	Q9CQ19	Myosin regulatory light polypeptide 9 [OS=Mus musculus]	0	FALSE	20.524	34	5	5	1	1	172	19.8	4.92	16.1	cell organization and biogenesis	cytoskeleton;other cell component	cytoskeletal activity;other molecular function	98932	Myl9	mmu:98932; Q3TW15; Q80X77; Q9CQ19	ENSMUSG00000067818	R-MMU-445355; R-MMU-5627123	R-MMU-445355; R-MMU-5627123	Smooth Muscle Contraction; RHO GTPases activate PAKs			67	2	0	0.969	0.923	0.997	1.05	-0.05	-0.12	0	0.07	0.985647	0.98458	0.99996	1	1	1	1	1	101.2
FALSE	High	Master Protein	160	Q3TIG7	Pantothenate kinase 2, mitochondrial [OS=Mus musculus]	0	FALSE	20.522	17	4	4	0	3	368	41	6.79	13.27	other metabolic processes		kinase activity;other molecular function		Pank2	Q3TIG7							76	0	0	0.894	0.992	0.962	0.901	-0.16	-0.01	-0.06	-0.15	0.198526	0.993935	0.923925	0.287901	0.821436	1	1	1	101.4
FALSE	High	Master Protein	2629	D3Z7P3	Glutaminase kidney isoform, mitochondrial [OS=Mus musculus]	0	FALSE	20.469	11	5	5	0	5	674	73.9	7.99	19.9	cell-cell signaling;cell organization and biogenesis;other metabolic processes;other biological processes	cytosol;mitochondrion;other cell component	other molecular function	14660	Gls	D3Z7P3; E9PUF0; mmu:14660; Q69ZX9	ENSMUSG00000026103	R-MMU-210500; R-MMU-5628897; R-MMU-8964539	R-MMU-210500; R-MMU-5628897; R-MMU-8964539	Glutamate Neurotransmitter Release Cycle; TP53 Regulates Metabolic Genes; Glutamate and glutamine metabolism	WP4466	Oxidative stress and redox pathway	109	4	0	0.886	0.895	0.906	0.991	-0.17	-0.16	-0.14	-0.01	0.118231	0.0626106	0.486854	0.980499	0.685158	0.316773	1	1	106.7
FALSE	High	Master Protein	584	A0A0R4J0S3	submitted name: Reticulon 4 interacting protein 1 [OS=Mus musculus]	0	FALSE	20.447	15	3	3	0	3	396	43.4	9.22	16.87		other membranes;mitochondrion	other molecular function	170728	Rtn4ip1	A0A0R4J0S3; mmu:170728	ENSMUSG00000019864						30	0	0	1.163	1.206	0.987	0.964	0.22	0.27	-0.02	-0.05	0.0200568	0.00256805	0.995225	0.643481	0.350688	0.106231	1	1	100.7
FALSE	High	Master Protein	3984	Q03311	Cholinesterase [OS=Mus musculus]	0	FALSE	20.423	11	3	3	0	3	603	68.4	7.25	14.5	other metabolic processes;developmental processes;other biological processes	non-structural extracellular;plasma membrane;other membranes;ER/Golgi;nucleus	other molecular function	12038	Bche	mmu:12038; Q03311; Q543J3	ENSMUSG00000027792	R-MMU-9749641; R-MMU-422085	R-MMU-9749641; R-MMU-422085	Aspirin ADME; Synthesis, secretion, and deacylation of Ghrelin			106	2	0	1.052	1.188	1.102	0.886	0.07	0.25	0.14	-0.18	0.991304	0.0382437	0.475198	0.0628049	1	0.277707	1	1	90.9
FALSE	High	Master Protein	3436	Q9DCN2	NADH-cytochrome b5 reductase 3 [OS=Mus musculus]	0	FALSE	20.394	12	3	5	0	3	301	34.1	8.38	17.14	other metabolic processes	other membranes;cytosol;mitochondrion;ER/Golgi;other cell component	other molecular function	109754	Cyb5r3	mmu:109754; Q9DCN2	ENSMUSG00000018042	R-MMU-6798695; R-MMU-211945; R-MMU-196836	R-MMU-6798695; R-MMU-211945; R-MMU-196836	Neutrophil degranulation; Phase I - Functionalization of compounds; Vitamin C (ascorbate) metabolism	WP1274	Oxidation by cytochrome P450	94	4	0	0.88	0.776	0.943	1.134	-0.18	-0.37	-0.08	0.18	0.0022906	4.18007e-06	0.17522	0.00334858	0.189349	0.0121252	1	1	105.7
FALSE	High	Master Protein	2577	Q3THE2	Myosin regulatory light chain 12B [OS=Mus musculus]	0	FALSE	20.359	34	5	5	0	1	172	19.8	4.84	15.38	other biological processes	cytoskeleton;other cell component	cytoskeletal activity;other molecular function	67938	Myl12b	mmu:67938; Q3THE2; Q3TVH2; Q9CQL8	ENSMUSG00000034868; ENSMUSG00000117098	R-MMU-445355; R-MMU-5627123	R-MMU-445355; R-MMU-5627123	Smooth Muscle Contraction; RHO GTPases activate PAKs			50	2	4	0.931	0.924	1.023	1.008	-0.1	-0.11	0.03	0.01	0.463136	0.672433	0.924668	0.982426	1	1	1	1	97.8
FALSE	High	Master Protein	1877	P28825	Meprin A subunit alpha [OS=Mus musculus]	0	FALSE	20.322	8	5	5	0	5	747	84.2	6.24	17.63	protein metabolism;other metabolic processes	plasma membrane;other membranes	other molecular function	17287	Mep1a	B0V2P9; mmu:17287; P28825; Q91WH9	ENSMUSG00000023914						57	0	0	1.108	1.146	0.942	0.967	0.15	0.2	-0.09	-0.05	0.419993	0.225126	0.695663	0.966884	1	0.595502	1	1	105.2
FALSE	High	Master Protein	1861	Q9EP69	Phosphatidylinositol-3-phosphatase SAC1 [OS=Mus musculus]	0	FALSE	20.304	9	5	5	0	5	587	66.9	7.3	16.84	other metabolic processes;transport	plasma membrane;other membranes;ER/Golgi;other cell component	other molecular function	83493	Sacm1l	mmu:83493; Q80TQ1; Q99K33; Q9EP69	ENSMUSG00000025240	R-MMU-1483248; R-MMU-1660514	R-MMU-1483248; R-MMU-1660514	Synthesis of PIPs at the ER membrane; Synthesis of PIPs at the Golgi membrane			106	2	0	1.02	1.086	0.968	0.939	0.03	0.12	-0.05	-0.09	0.790704	0.165119	0.999703	0.567511	1	0.500938	1	1	101.3
FALSE	High	Master Protein	396	Q3UW68	Calpain-13 [OS=Mus musculus]	0	FALSE	20.283	11	5	5	5	5	665	76	6.99	18.6	protein metabolism	other cell component	other molecular function	381122	Capn13	B2RW21; mmu:381122; Q3UW68	ENSMUSG00000043705	R-MMU-1474228	R-MMU-1474228	Degradation of the extracellular matrix			29	1	0	1.249	1.037	1.169	1.204	0.32	0.05	0.23	0.27	0.491669	0.934275	0.753415	0.820628	1	1	1	1	86.9
FALSE	High	Master Protein	1630	Q91WU7	submitted name: Inter-alpha trypsin inhibitor, heavy chain 1 [OS=Mus musculus]	0	FALSE	20.267	6	3	3	0	3	909	101.3	7.25	14.2	other metabolic processes	non-structural extracellular	enzyme regulator activity		Itih1	Q91WU7							27	0	0	1.078	1.141	0.88	0.945	0.11	0.19	-0.19	-0.08	0.388737	0.0983683	0.951608	0.795515	1	0.392457	1	1	110.4
FALSE	High	Master Protein	2790	P38060	Hydroxymethylglutaryl-CoA lyase, mitochondrial [OS=Mus musculus]	0	FALSE	20.267	14	3	3	0	3	325	34.2	8.41	14.29	cell organization and biogenesis;other metabolic processes	mitochondrion;other cytoplasmic organelle;other cell component	other molecular function	15356	Hmgcl	mmu:15356; P38060; Q8QZS6	ENSMUSG00000028672	R-MMU-9033241; R-MMU-77111	R-MMU-9033241; R-MMU-77111	Peroxisomal protein import; Synthesis of Ketone Bodies	WP543	Synthesis and degradation of ketone bodies	118	3	0	1.153	1.165	1.031	0.99	0.21	0.22	0.04	-0.02	0.0864021	0.233683	0.984738	0.921567	0.589212	0.608773	1	1	98.8
FALSE	High	Master Protein	1392	A0A087WNZ7	E3 ubiquitin-protein ligase [OS=Mus musculus]	0	FALSE	20.201	3	5	5	0	4	1992	220.5	8.44	17.82	protein metabolism;DNA metabolism;other metabolic processes;stress response	nucleus	other molecular function		Trip12	A0A087WNZ7	ENSMUSG00000026219						63	0	0	1.027	1.045	0.956	0.983	0.04	0.06	-0.07	-0.02	0.586999	0.210388	0.993849	0.851339	1	0.57234	1	1	103
FALSE	High	Master Protein	4283	Q8QZS1	3-hydroxyisobutyryl-CoA hydrolase, mitochondrial [OS=Mus musculus]	0	FALSE	20.195	12	3	3	0	3	385	43	8.06	13.18	other metabolic processes		other molecular function	227095	Hibch	mmu:227095; Q8QZS1	ENSMUSG00000041426	R-MMU-70895	R-MMU-70895	Branched-chain amino acid catabolism			35	1	0	1.138	1.194	0.954	0.953	0.19	0.26	-0.07	-0.07	0.160175	0.0512748	0.993159	0.900737	0.748342	0.303723	1	1	102.6
FALSE	High	Master Protein	866	A0A0R4J107	Acylamino-acid-releasing enzyme [OS=Mus musculus]	0	FALSE	20.19	11	5	6	0	5	716	79.8	5.59	21.65	protein metabolism	other cell component	other molecular function		Apeh	A0A0R4J107	ENSMUSG00000032590						24	0	0	1.19	1.332	0.954	0.893	0.25	0.41	-0.07	-0.16	0.0243737	0.000771302	0.999277	0.227816	0.350688	0.0769653	1	1	102.8
FALSE	High	Master Protein	3513	Q9DCT2	NADH dehydrogenase [ubiquinone] iron-sulfur protein 3, mitochondrial [OS=Mus musculus]	0	FALSE	20.188	19	4	4	4	4	263	30.1	7.17	13.56	cell organization and biogenesis;other metabolic processes;transport;other biological processes	other membranes;mitochondrion;nucleus	transporter activity;other molecular function	68349	Ndufs3	mmu:68349; Q8BTZ3; Q8R073; Q9DCT2	ENSMUSG00000005510	R-MMU-6799198; R-MMU-9013408; R-MMU-9837999	R-MMU-6799198; R-MMU-9013408; R-MMU-611105; R-MMU-9837999	Complex I biogenesis; RHOG GTPase cycle; Mitochondrial protein degradation	WP1248; WP295	Oxidative phosphorylation; Electron transport chain	165	6	0	0.962	1.019	1.057	0.945	-0.06	0.03	0.08	-0.08	0.770963	0.999878	0.607893	0.733506	1	1	1	1	94.1
FALSE	High	Master Protein	3769	Q6GV12	3-ketodihydrosphingosine reductase [OS=Mus musculus]	0	FALSE	20.167	19	4	4	0	4	332	35.9	7.9	14.84	other metabolic processes	other membranes;ER/Golgi	other molecular function	70750	Kdsr	mmu:70750; Q6GV12	ENSMUSG00000009905	R-MMU-1660661	R-MMU-1660661	Sphingolipid de novo biosynthesis			46	1	0	1.495	0.959	1.273	1.56	0.58	-0.06	0.35	0.64	0.0820856	0.997507	0.791076	0.0596343	0.574288	1	1	1	83.4
FALSE	High	Master Protein	1450	A0A1Y7VN19	submitted name: Dehydrogenase/reductase (SDR family) member 7 [OS=Mus musculus]	0	FALSE	20.158	12	3	3	0	3	362	40.7	8.32	14.81			other molecular function		Dhrs7	A0A1Y7VN19	ENSMUSG00000021094						4	0	0	1.061	1.046	0.97	1.014	0.09	0.06	-0.04	0.02	0.41914	0.601072	0.997204	0.987312	1	1	1	1	100.8
FALSE	High	Master Protein	2497	Q61526	Receptor tyrosine-protein kinase erbB-3 [OS=Mus musculus]	0	FALSE	20.152	4	3	3	3	3	1339	147.5	6.55	13.3	other metabolic processes;developmental processes;signal transduction;other biological processes	non-structural extracellular;plasma membrane;other membranes;other cell component	signal transduction activity or receptor binding;enzyme regulator activity;kinase activity;other molecular function	13867	Erbb3	mmu:13867; Q3KQR1; Q61526; Q68J64; Q810U8; Q8K317	ENSMUSG00000018166	R-MMU-5673001; R-MMU-1236394; R-MMU-1250196; R-MMU-1257604; R-MMU-1306955; R-MMU-1358803; R-MMU-1963642; R-MMU-6785631; R-MMU-6811558; R-MMU-8847993	R-MMU-5673001; R-MMU-1227986; R-MMU-1236394; R-MMU-1250196; R-MMU-1257604; R-MMU-1306955; R-MMU-1358803; R-MMU-1963642; R-MMU-6785631; R-MMU-6811558; R-MMU-8847993; R-MMU-8863795	RAF/MAP kinase cascade; Signaling by ERBB4; SHC1 events in ERBB2 signaling; PIP3 activates AKT signaling; GRB7 events in ERBB2 signaling; Downregulation of ERBB2:ERBB3 signaling; PI3K events in ERBB2 signaling; ERBB2 Regulates Cell Motility; PI5P, PP2A and IER3 Regulate PI3K/AKT Signaling; ERBB2 Activates PTK6 Signaling	WP1261; WP2067; WP387	ErbB signaling pathway; Heart development; IL-6 signaling pathway	204	15	0	1.1	1.229	1.017	0.895	0.14	0.3	0.02	-0.16	0.955996	0.490975	0.942543	0.779147	1	0.909819	1	1	91.3
FALSE	High	Master Protein	981	Q61753	D-3-phosphoglycerate dehydrogenase [OS=Mus musculus]	0	FALSE	20.14	11	4	4	1	4	533	56.5	6.54	18.31	cell cycle OR cell proliferation;cell organization and biogenesis;other metabolic processes;developmental processes;other biological processes		other molecular function	236539	Phgdh	mmu:236539; Q3TEE5; Q61753; Q75SV9; Q8C603	ENSMUSG00000053398	R-MMU-977347	R-MMU-977347	Serine biosynthesis			98	1	0	0.94	0.855	0.932	1.1	-0.09	-0.23	-0.1	0.14	0.518894	0.183538	0.653806	0.864226	1	0.530067	1	1	105.2
FALSE	High	Master Protein	4175	Q80YP5	submitted name: Integrin alpha 5 (Fibronectin receptor alpha) [OS=Mus musculus]	0	FALSE	20.125	6	5	5	0	5	1053	114.9	5.95	17.62	cell adhesion;signal transduction	plasma membrane;other membranes		16402	Itga5	mmu:16402; Q80YP5					WP2841; WP6; WP85	Focal adhesion: PI3K-Akt-mTOR signaling pathway; Integrin-mediated cell adhesion; Focal adhesion	29	3	0	1.02	1.012	1.092	1.008	0.03	0.02	0.13	0.01	0.962695	0.898937	0.715805	0.996405	1	1	1	1	91.7
FALSE	High	Master Protein	1477	P08228	Superoxide dismutase [Cu-Zn] [OS=Mus musculus]	0	FALSE	20.105	31	5	5	5	5	154	15.9	6.51	16.33	cell organization and biogenesis;other metabolic processes;stress response;transport;developmental processes;other biological processes	non-structural extracellular;plasma membrane;other membranes;cytosol;mitochondrion;nucleus;other cytoplasmic organelle;other cell component	other molecular function	20655	Sod1	mmu:20655; P08228	ENSMUSG00000022982	R-MMU-114608; R-MMU-3299685	R-MMU-114608; R-MMU-3299685	Platelet degranulation ; Detoxification of Reactive Oxygen Species	WP1770; WP412; WP4466	One-carbon metabolism and related pathways; Oxidative stress response; Oxidative stress and redox pathway	415	5	0	0.93	0.894	0.966	1.04	-0.1	-0.16	-0.05	0.06	0.426819	0.175727	0.582558	0.919145	1	0.517051	1	1	105.9
FALSE	High	Master Protein	1224	Q5SSZ5	Tensin-3 [OS=Mus musculus]	0	FALSE	20.104	5	4	4	0	4	1440	155.5	6.65	15.86	cell cycle OR cell proliferation;cell organization and biogenesis;other metabolic processes;developmental processes;other biological processes	cytosol;cytoskeleton;other cell component	enzyme regulator activity;other molecular function	319939	Tns3	mmu:319939; Q3TZ54; Q5SSZ5; Q8BJA7	ENSMUSG00000020422	R-MMU-8875513	R-MMU-8875513	MET interacts with TNS proteins			112	1	0	1.073	1.135	1.094	0.946	0.1	0.18	0.13	-0.08	0.5994	0.0740051	0.334909	0.481871	1	0.338934	1	1	91.5
FALSE	High	Master Protein	671	A0A0R4J0G0	phosphoenolpyruvate carboxykinase (GTP) [OS=Mus musculus]	0	FALSE	20.088	13	7	7	0	6	667	73.4	7.74	15.44	other metabolic processes;other biological processes	mitochondrion	other molecular function	74551	Pck2	A0A0R4J0G0; mmu:74551	ENSMUSG00000040618				WP2316; WP447	PPAR signaling pathway; Adipogenesis genes	162	2	1	1.045	1.042	1.026	1.003	0.06	0.06	0.04	0	0.0521676	0.0734958	0.419256	0.996988	0.478093	0.338582	1	1	97.5
FALSE	High	Master Protein	3922	Q571A2	submitted name: MKIAA4106 protein [OS=Mus musculus]	0	FALSE	20.059	7	4	5	0	4	748	87.1	6.99	18.97	protein metabolism;other metabolic processes	other cell component	other molecular function		Cul2	Q571A2							39	0	0	1.109	1.093	0.987	1.015	0.15	0.13	-0.02	0.02	0.00671647	0.00437928	0.996578	0.994294	0.270682	0.125571	1	1	101.3
FALSE	High	Master Protein	2379	B7ZP20	submitted name: Ankyrin repeat and FYVE domain containing 1 [OS=Mus musculus]	0	FALSE	20.056	5	4	4	0	4	1169	128.6	5.91	15.96			other molecular function		Ankfy1	B7ZP20							9	0	0	1.083	1.045	1.012	1.037	0.11	0.06	0.02	0.05	0.0247853	0.544082	0.997336	0.23785	0.350688	0.959967	1	1	98.7
FALSE	High	Master Protein	3464	Q91VA7	Isocitrate dehydrogenase [NAD] subunit, mitochondrial [OS=Mus musculus]	0	FALSE	20.049	8	2	3	0	2	384	42.2	8.6	15.09	other metabolic processes	mitochondrion	other molecular function	170718	Idh3b	Q91VA7	ENSMUSG00000027406	R-MMU-71403	R-MMU-71403	Citric acid cycle (TCA cycle)	WP434	TCA cycle	84	2	0	0.983	0.989	0.853	0.993	-0.03	-0.02	-0.23	-0.01	0.999701	0.996101	0.752664	0.999238	1	1	1	1	106.9
FALSE	High	Master Protein	1782	F6QYF8	Aminopeptidase [OS=Mus musculus]	0	FALSE	20.002	6	4	4	0	4	876	98.5	5.88	15.71	protein metabolism		other molecular function		Npepps	F6QYF8	ENSMUSG00000001441						26	0	0	1.006	1.037	0.978	0.97	0.01	0.05	-0.03	-0.04	0.352656	0.221663	0.999677	0.986957	1	0.58968	1	1	102.4
FALSE	High	Master Protein	2730	Q3TCS0	Prolyl endopeptidase [OS=Mus musculus]	0	FALSE	19.996	8	5	5	0	5	710	80.6	5.67	13.49	protein metabolism	other cell component	other molecular function		Prep	Q3TCS0							24	0	0	1.206	1.107	0.941	1.09	0.27	0.15	-0.09	0.12	0.00186752	0.048165	0.778107	0.284654	0.177687	0.300373	1	1	105.9
FALSE	High	Master Protein	4079	Q8K0J2	UDP-GlcNAc:betaGal beta-1,3-N-acetylglucosaminyltransferase 7 [OS=Mus musculus]	0	FALSE	19.949	14	6	7	1	6	397	45.3	8.47	14.56	protein metabolism;other metabolic processes	other membranes;ER/Golgi	other molecular function	227327	B3gnt7	mmu:227327; Q3U3L9; Q3V283; Q6PA02; Q8BJS5; Q8K0J2; Q8K437	ENSMUSG00000079445	R-MMU-913709; R-MMU-2022854	R-MMU-913709; R-MMU-2022854	O-linked glycosylation of mucins; Keratan sulfate biosynthesis			56	2	0	1.044	1.006	1.022	1.038	0.06	0.01	0.03	0.05	0.827175	0.942818	0.976133	0.99029	1	1	1	1	98.4
FALSE	High	Master Protein	858	G3X9M0	Small ribosomal subunit protein mS29 [OS=Mus musculus]	0	FALSE	19.925	16	3	3	0	3	396	45.3	9.11	13.9	other biological processes	mitochondrion;translational apparatus;nucleus		65111	Dap3	G3X9M0; mmu:65111	ENSMUSG00000068921						31	0	0	0.92	1.083	0.899	0.849	-0.12	0.12	-0.15	-0.24	0.663717	0.734436	0.381752	0.18152	1	1	1	1	111.3
FALSE	High	Master Protein	4369	Q8QZY1	Eukaryotic translation initiation factor 3 subunit L [OS=Mus musculus]	0	FALSE	19.918	10	4	5	4	4	564	66.6	6.44	18.68	cell organization and biogenesis;protein metabolism;other metabolic processes;other biological processes	translational apparatus;nucleus;other cell component	nucleic acid binding activity	223691	Eif3l	mmu:223691; Q3THF8; Q3TJ04; Q8QZY1; Q91YE4	ENSMUSG00000033047	R-MMU-156827; R-MMU-72689; R-MMU-72706; R-MMU-72649; R-MMU-72695; R-MMU-72702	R-MMU-156827; R-MMU-72689; R-MMU-72706; R-MMU-72649; R-MMU-72695; R-MMU-72702	L13a-mediated translational silencing of Ceruloplasmin expression; Formation of a pool of free 40S subunits; GTP hydrolysis and joining of the 60S ribosomal subunit; Translation initiation complex formation; Formation of the ternary complex, and subsequently, the 43S complex; Ribosomal scanning and start codon recognition			91	6	0	1.1	1.075	1.114	1.023	0.14	0.1	0.16	0.03	0.0768003	0.472702	0.223925	0.621964	0.555508	0.89024	1	1	91.9
FALSE	High	Master Protein	1673	Q80X19	Collagen alpha-1(XIV) chain [OS=Mus musculus]	0	FALSE	19.916	4	3	3	0	3	1797	192.9	5.1	15.96	cell adhesion;cell organization and biogenesis;developmental processes;other biological processes	extracellular matrix;other cell component		12818	Col14a1	Q3UVS2; Q80X19; Q8C6X3; Q9WV05	ENSMUSG00000022371	R-MMU-2022090; R-MMU-8948216	R-MMU-1650814; R-MMU-2022090; R-MMU-8948216	Assembly of collagen fibrils and other multimeric structures; Collagen chain trimerization			55	3	0	0.966	0.997	0.778	0.969	-0.05	0	-0.36	-0.05	1	0.774023	0.304965	0.774321	1	1	1	1	124.8
FALSE	High	Master Protein	3325	Q9CS42	Ribose-phosphate pyrophosphokinase 2 [OS=Mus musculus]	0	FALSE	19.883	16	4	4	0	3	318	34.8	6.61	16.29	other metabolic processes	cytosol;other cell component	kinase activity;other molecular function	110639	Prps2	mmu:110639; Q9CS42; Q9CZA9	ENSMUSG00000025742	R-MMU-73843	R-MMU-73843	5-Phosphoribose 1-diphosphate biosynthesis	WP2185	Purine metabolism	113	2	1	1.078	1.044	1.015	1.032	0.11	0.06	0.02	0.05	0.190706	0.481168	0.999714	0.901824	0.803828	0.902113	1	1	99.7
FALSE	High	Master Protein	2858	A7E215	non-specific serine/threonine protein kinase [OS=Mus musculus]	0	FALSE	19.882	7	4	4	0	2	741	83.6	6.89	12.88	other metabolic processes;signal transduction		kinase activity;other molecular function		Rps6ka3	A7E215							46	0	1	0.991	1.055	1.084	0.939	-0.01	0.08	0.12	-0.09	0.997089	0.190871	0.0796026	0.256335	1	0.540769	1	1	93.7
FALSE	High	Master Protein	3302	Q3TJ53	Tropomyosin alpha-3 chain [OS=Mus musculus]	0	FALSE	19.862	26	9	9	0	2	248	28.8	4.83	20.71		cytoskeleton	cytoskeletal activity		Tpm3	Q3TJ53							14	0	0	0.958	0.84	0.961	1.14	-0.06	-0.25	-0.06	0.19	0.990143	0.236155	0.997972	0.35848	1	0.61151	1	1	103
FALSE	High	Master Protein	1821	Q9Z1T1	AP-3 complex subunit beta-1 [OS=Mus musculus]	0	FALSE	19.843	5	5	5	0	4	1105	122.7	5.66	17.7	cell organization and biogenesis;protein metabolism;RNA metabolism OR transcription;other metabolic processes;stress response;transport;developmental processes;signal transduction;other biological processes	other membranes;mitochondrion;ER/Golgi;other cytoplasmic organelle;other cell component	other molecular function	11774	Ap3b1	E9QQ08; mmu:11774; Q91YR4; Q9Z1T1	ENSMUSG00000021686	R-MMU-432722	R-MMU-432722	Golgi Associated Vesicle Biogenesis			336	1	1	1.069	1.063	1.036	1.005	0.1	0.09	0.05	0.01	0.306683	0.299463	0.693243	0.999998	0.957574	0.696222	1	1	97
FALSE	High	Master Protein	1584	G8JL40	submitted name: Lysine (K)-specific demethylase 1A [OS=Mus musculus]	0	FALSE	19.815	9	4	4	0	4	683	75.5	6.8	15.22	cell organization and biogenesis;other biological processes	nucleus	other molecular function		Kdm1a	G8JL40	ENSMUSG00000036940						55	0	0	0.988	1.107	1.085	0.893	-0.02	0.15	0.12	-0.16	0.932531	0.776935	0.859881	0.442308	1	1	1	1	90.8
FALSE	High	Master Protein	4252	Q9DB27	Malignant T-cell-amplified sequence 1 [OS=Mus musculus]	0	FALSE	19.718	23	3	3	0	3	181	20.5	8.82	14.37	cell cycle OR cell proliferation;cell organization and biogenesis;protein metabolism;other metabolic processes;stress response;other biological processes	other cell component	nucleic acid binding activity	68995	Mcts1	mmu:68995; Q3UUI6; Q9DB27	ENSMUSG00000000355						81	0	0	0.942	1.031	0.994	0.914	-0.09	0.04	-0.01	-0.13	0.958029	0.585318	0.971212	0.324735	1	0.992804	1	1	99.3
FALSE	High	Master Protein	3843	P32020	Sterol carrier protein 2 [OS=Mus musculus]	0	FALSE	19.705	7	4	5	1	4	547	59.1	7.44	17.57	cell organization and biogenesis;other metabolic processes;transport;other biological processes	ER/Golgi;nucleus;other cytoplasmic organelle;other cell component	signal transduction activity or receptor binding;transporter activity;other molecular function	20280	Scp2	A2APS2; A2APS3; mmu:20280; P32020; Q9DBM7	ENSMUSG00000028603	R-MMU-9033241; R-MMU-193368; R-MMU-389887; R-MMU-2046106	R-MMU-9033241; R-MMU-193368; R-MMU-389887; R-MMU-2046106	Peroxisomal protein import; Synthesis of bile acids and bile salts via 7alpha-hydroxycholesterol; Beta-oxidation of pristanoyl-CoA; alpha-linolenic acid (ALA) metabolism	WP2316; WP401	PPAR signaling pathway; Mitochondrial long chain fatty acid beta-oxidation	235	6	0	0.96	0.935	0.93	1.027	-0.06	-0.1	-0.1	0.04	0.698802	0.538649	0.22806	0.992241	1	0.955311	1	1	109.3
FALSE	High	Master Protein	3039	A0A1W2P7Q6	Exportin-T [OS=Mus musculus]	0	FALSE	19.701	7	4	4	0	4	962	109.7	5.31	16.05	transport	nucleus;other cell component	nucleic acid binding activity;other molecular function	73192	Xpot	A0A1W2P7Q6; mmu:73192	ENSMUSG00000034667						51	0	0	1.013	1.076	0.943	0.941	0.02	0.11	-0.08	-0.09	0.950125	0.545705	0.898866	0.83949	1	0.961305	1	1	104.3
FALSE	High	Master Protein	3130	Q91V76	Ester hydrolase C11orf54 homolog [OS=Mus musculus]	0	FALSE	19.679	11	4	4	1	4	315	35	6.29	14.23		nucleus	other molecular function										25	0	0	0.959	0.991	0.843	0.968	-0.06	-0.01	-0.25	-0.05	0.722405	0.657682	0.0842848	0.999455	1	1	1	1	115.6
FALSE	High	Master Protein	4354	P63101	14-3-3 protein zeta/delta [OS=Mus musculus]	0	FALSE	19.671	17	4	5	0	1	245	27.8	4.79	16.61	cell-cell signaling;cell organization and biogenesis;protein metabolism;other metabolic processes;stress response;transport;developmental processes;signal transduction;other biological processes	cytosol;nucleus;other cell component	other molecular function	22631	Ywhaz	mmu:22631; P35215; P63101; P70197; P97286; Q3TSF1; Q5EBQ1	ENSMUSG00000022285	R-MMU-392517; R-MMU-5628897; R-MMU-430116; R-MMU-512988; R-MMU-3769402; R-MMU-111447; R-MMU-5625740; R-MMU-75035; R-MMU-9614399; R-MMU-9013700; R-MMU-450604	R-MMU-392517; R-MMU-5628897; R-MMU-430116; R-MMU-512988; R-MMU-3769402; R-MMU-111447; R-MMU-5625740; R-MMU-75035; R-MMU-9614399; R-MMU-9013700; R-MMU-450604	Rap1 signalling; TP53 Regulates Metabolic Genes; GP1b-IX-V activation signalling; Interleukin-3, Interleukin-5 and GM-CSF signaling; Deactivation of the beta-catenin transactivating complex; Activation of BAD and translocation to mitochondria ; RHO GTPases activate PKNs; Chk1/Chk2(Cds1) mediated inactivation of Cyclin B:Cdk1 complex; Regulation of localization of FOXO transcription factors; NOTCH…	WP151; WP373; WP385; WP488; WP553	IL-5 signaling pathway; IL-3 signaling pathway; Myometrial relaxation and contraction pathways; Alpha 6 beta 4 integrin signaling pathway; Calcium regulation in cardiac cells	239	16	0
FALSE	High	Master Protein	3387	P63085	Mitogen-activated protein kinase 1 [OS=Mus musculus]	0	FALSE	19.654	19	4	4	1	3	358	41.2	6.98	16.58	cell cycle OR cell proliferation;protein metabolism;RNA metabolism OR transcription;other metabolic processes;stress response;transport;developmental processes;signal transduction;other biological processes	plasma membrane;other membranes;cytosol;cytoskeleton;mitochondrion;ER/Golgi;nucleus;other cytoplasmic organelle;other cell component	nucleic acid binding activity;kinase activity;other molecular function	26413	Mapk1	mmu:26413; P27703; P63085; Q3V1U6	ENSMUSG00000063358	R-MMU-6798695; R-MMU-2029482; R-MMU-2871796; R-MMU-3371453; R-MMU-6811558; R-MMU-375165; R-MMU-2173795; R-MMU-2559582; R-MMU-5674135; R-MMU-437239; R-MMU-445144; R-MMU-1295596; R-MMU-456926; R-MMU-2559580; R-MMU-2173796; R-MMU-2559585; R-MMU-877300; R-MMU-5668599; R-MMU-1502540; R-MMU-9627069; R-MMU-5663213; R-MMU-450341; R-MMU-170968; R-MMU-74749; R-MMU-9732724; R-MMU-982772; R-MMU-112411; R-MMU…	R-MMU-6798695; R-MMU-2029482; R-MMU-2871796; R-MMU-3371453; R-MMU-5673001; R-MMU-6811558; R-MMU-375165; R-MMU-2173795; R-MMU-2559582; R-MMU-5674135; R-MMU-5675221; R-MMU-437239; R-MMU-445144; R-MMU-1295596; R-MMU-456926; R-MMU-2559580; R-MMU-112409; R-MMU-5654726; R-MMU-2173796; R-MMU-5654727; R-MMU-2559585; R-MMU-5654733; R-MMU-877300; R-MMU-5668599; R-MMU-1502540; R-MMU-9627069; R-MMU-5654732; …	Neutrophil degranulation; Regulation of actin dynamics for phagocytic cup formation; FCERI mediated MAPK activation; Regulation of HSF1-mediated heat shock response; PI5P, PP2A and IER3 Regulate PI3K/AKT Signaling; NCAM signaling for neurite out-growth; Downregulation of SMAD2/3:SMAD4 transcriptional activity; Senescence-Associated Secretory Phenotype (SASP); MAP2K and MAPK activation; Recycling …	WP10; WP1243; WP1244; WP1249; WP1261; WP151; WP1560; WP1763; WP2067; WP2075; WP2292; WP2432; WP251; WP265; WP2841; WP297; WP339; WP3654; WP37; WP373; WP387; WP407; WP450; WP493; WP523; WP539; WP5422; WP57; WP572; WP6; WP65; WP85	IL-9 signaling pathway; EBV LMP1 signaling; Estrogen signaling; EPO receptor signaling; ErbB signaling pathway; IL-5 signaling pathway; MicroRNAs in cardiomyocyte hypertrophy; Mechanisms associated with pluripotency; Heart development; Alzheimer's disease; Chemokine signaling pathway; Spinal cord injury; Mapk cascade; Delta-Notch signaling pathway; Focal adhesion: PI3K-Akt-mTOR signaling pathway;…	546	75	1	1	0.977	0.904	1.023	0	-0.03	-0.15	0.03	0.999995	0.975178	0.183066	0.978947	1	1	1	1	113.6
FALSE	High	Master Protein	2156	A2ATP6	submitted name: Myelin basic protein expression factor 2, repressor [OS=Mus musculus]	0	FALSE	19.598	9	3	4	0	3	567	61.1	8.75	18.52			nucleic acid binding activity		Myef2	A2ATP6	ENSMUSG00000027201						6	0	0	0.951	0.986	1.021	0.964	-0.07	-0.02	0.03	-0.05	0.832313	0.998456	0.918931	0.900961	1	1	1	1	98
FALSE	High	Master Protein	967	Q3U344	ADP-ribosylation factor [OS=Mus musculus]	0	FALSE	19.58	23	4	5	0	2	181	20.6	7.43	15.37	transport	ER/Golgi	other molecular function	11842	Arf3	mmu:11842; Q3U344							51	0	2	1.054	1.022	1.029	1.031	0.08	0.03	0.04	0.04	0.338465	0.850722	0.988179	0.777818	0.99985	1	1	1	99
FALSE	High	Master Protein	2053	O88512	AP-1 complex subunit gamma-like 2 [OS=Mus musculus]	0	FALSE	19.555	8	3	3	0	3	791	87.8	6.51	16.79	transport	other membranes;ER/Golgi;other cytoplasmic organelle	other molecular function	11766	Ap1g2	mmu:11766; O88512; Q2YDV3	ENSMUSG00000040701	R-MMU-432720	R-MMU-432720	Lysosome Vesicle Biogenesis			73	1	0	1.073	1.235	1.186	0.869	0.1	0.3	0.25	-0.2	0.376409	0.0654442	0.138841	0.675865	1	0.325827	1	1	85.4
FALSE	High	Master Protein	2260	Q8CI04	Conserved oligomeric Golgi complex subunit 3 [OS=Mus musculus]	0	FALSE	19.55	6	4	4	0	4	820	93.2	5.78	15.1	cell organization and biogenesis;protein metabolism;other metabolic processes;transport;other biological processes	plasma membrane;other membranes;cytosol;ER/Golgi			Cog3	Q8CI04		R-MMU-6807878; R-MMU-6811438; R-MMU-6811440	R-MMU-6807878; R-MMU-6811438; R-MMU-6811440	COPI-mediated anterograde transport; Intra-Golgi traffic; Retrograde transport at the Trans-Golgi-Network			80	3	0	1.06	1.189	1.219	0.891	0.08	0.25	0.29	-0.17	0.547316	0.176818	0.0828323	0.830235	1	0.51905	1	1	83.4
FALSE	High	Master Protein	1879	Q91WL0	Epidermal growth factor receptor kinase substrate 8-like protein 3 [OS=Mus musculus]	0	FALSE	19.529	9	3	3	3	3	600	68.2	7.99	18.07	signal transduction;other biological processes	plasma membrane;other membranes;other cell component	cytoskeletal activity	99662	Eps8l3	mmu:99662; Q3TJ14; Q91WL0	ENSMUSG00000040600						61	0	0	0.89	0.931	0.856	0.956	-0.17	-0.1	-0.22	-0.06	0.541627	0.363701	0.223371	0.986203	1	0.772385	1	1	116.9
FALSE	High	Master Protein	2391	Q8BWF0	Succinate-semialdehyde dehydrogenase, mitochondrial [OS=Mus musculus]	0	FALSE	19.525	12	4	4	4	4	523	55.9	8.25	12.19	other metabolic processes;developmental processes	mitochondrion	other molecular function	214579	Aldh5a1	mmu:214579; Q5SZW1; Q8BWF0	ENSMUSG00000035936	R-MMU-916853	R-MMU-916853	Degradation of GABA			71	1	0	1.066	1.134	0.918	0.941	0.09	0.18	-0.12	-0.09	0.148476	0.00129547	0.00493413	0.069049	0.731336	0.0891169	0.783222	1	108
FALSE	High	Master Protein	2073	E9Q3L2	Phosphatidylinositol 4-kinase alpha [OS=Mus musculus]	0	FALSE	19.512	3	6	6	0	6	2105	236.9	7.06	16.69	other metabolic processes;signal transduction;other biological processes	plasma membrane;other membranes;ER/Golgi;other cell component	kinase activity;other molecular function	224020	Pi4ka	E9Q3L2; mmu:224020; Q3UVT5; Q6DIC7; Q7TNG2; Q80Y45		R-MMU-1483248; R-MMU-1660514	R-MMU-1483248; R-MMU-1660514	Synthesis of PIPs at the ER membrane; Synthesis of PIPs at the Golgi membrane			90	2	0	0.943	0.976	0.983	0.966	-0.09	-0.04	-0.03	-0.05	0.0608665	0.541157	0.568385	0.474188	0.513609	0.95858	1	1	102.3
FALSE	High	Master Protein	1639	E9QPI5	submitted name: PDS5 cohesin associated factor A [OS=Mus musculus]	0	FALSE	19.506	4	5	5	0	3	1332	150.1	7.85	14.66	cell cycle OR cell proliferation;cell organization and biogenesis;other biological processes	plasma membrane;other membranes;nucleus;other cell component		71521	Pds5a	E9QPI5; mmu:71521	ENSMUSG00000029202						54	0	0	0.989	1.002	1.053	0.987	-0.02	0	0.08	-0.02	0.623857	0.804954	0.999999	0.987595	1	1	1	1	94.6
[truncated: 3,710 more rows]
[truncated: 81 more columns]
